# Supplementary material for: Post-translational Modification Crosstalk and Hotspots in Sirtuin Interactors Implicated in Cardiovascular Diseases
Source: Front Genet. 2020 Apr 30;11:356. doi: 10.3389/fgene.2020.00356 (PMC7204943; doi:10.3389/fgene.2020.00356)
Supplement: Supplementary file 2 [file Table_1.XLSX]

## Sheet: Sheet1
Supplementary Table 1 : Details of PTMs, disorder, variants, disease, crosstalks and other properties for the 1251 SIRT interacting proteins with at least one PTM site.
uniprot_ProteinID	Genename	Number of PTMs	Disease	Degree	Hub proteins	ORDERED	DIS-BINDING	DIS-NON-BINDING	Inistu	cis	No. of Sirts	sum(x-talk)	Disease_status	PTM type	Varinats in PTM motif	Isoforms	Variants	prot_length	Disease_all_vla	Mitochondria	Housekeeping	SBC	Kinase	Phosphotase	TF
O14965	AURKA	45	No	275	Yes	36	8	1	3	48	6	51	OD	4	16	1	170	403	OD	0	0	Centriole|Centrosome|Centrosome|Cilium basal body|Cytosol|Nucleus|Spindle pole	1	0	0
Q04206	RELA	82	Yes	296	Yes	64	6	12	15	118	7	133	D	11	7	4	220	551	CVD+OD	0	1	Cytoplasm|Cytosol|Nucleus	0	0	1
Q00613	HSF1	76	Yes	163	No	63	12	1	9	0	1	9	D	5	0	2	259	529	CVD+OD	0	1	Centrosome|Cytoplasm|Cytosol|Kinetochore|Nucleoplasm|Nucleoplasm|Nucleus|Perinuclear region|Spindle pole	0	0	1
Q9BZS1	FOXP3	27	Yes	168	No	23	4	0	4	7	7	11	D	3	4	4	144	431	CVD+OD	0	0	Cytoplasm|Nucleoplasm|Nucleus	0	0	1
P08047	SP1	69	Yes	293	Yes	28	19	22	6	0	7	6	D	6	7	3	342	785	CVD+OD	0	1	Cytoplasm|Nucleoplasm|Nucleus	0	0	1
O43524	FOXO3	78	Yes	216	Yes	52	2	24	5	0	7	5	D	4	9	2	262	673	CVD+OD	0	1	Cytosol|Nucleus|Nucleus	0	0	1
P10275	AR	89	Yes	346	Yes	56	14	19	2	0	7	2	D	5	169	4	692	920	CVD+OD	1	0	Cytoplasm|Mitochondrion|Nucleus	0	0	1
P31749	AKT1	71	Yes	566	Yes	52	17	2	12	259	7	271	D	8	13	2	196	480	CVD+OD	0	1	Cell membrane|Cytoplasm|Cytoskeleton|Nucleus|Nucleus	1	0	0
Q96T58	SPEN	328	No	62	No	107	19	202	7	2095	1	2102	D	8	20	1	1795	3664	CVD+OD	0	1	Nucleoplasm|Nucleus	0	0	1
Q16665	HIF1A	85	Yes	270	Yes	51	17	17	11	196	2	207	D	8	7	3	363	826	CVD+OD	0	1	Cell membrane|Cytoplasm|Nucleoplasm|Nucleus|Nucleus|Nucleus speckle	0	0	1
P78347	GTF2I	255	No	85	No	209	26	20	39	212	3	251	D	9	4	5	121	998	CVD+OD	0	1	Cytoplasm|Nucleoplasm|Nucleus	0	0	1
P08151	GLI1	38	Yes	190	No	25	11	2	0	41	1	41	D	5	8	3	626	1106	CVD+OD	0	0	Cytoplasm|Cytosol|Nucleoplasm|Nucleus	0	0	1
Q12778	FOXO1	62	Yes	209	Yes	43	6	13	4	61	7	65	D	5	0	1	265	655	CVD+OD	0	1	Cytoplasm|Cytosol|Nucleoplasm|Nucleus	0	0	1
P12755	SKI	37	Yes	84	No	24	12	1	1	17	1	18	D	3	1	1	361	728	CVD+OD	0	1	Nucleoplasm|Nucleus|Nucleus	0	0	1
P98177	FOXO4	32	No	132	No	26	6	0	0	25	7	25	D	3	0	2	184	505	CVD+OD	0	1	Cytoplasm|Cytosol|Nucleus|Nucleus speckle	0	0	1
Q13133	NR1H3	11	Yes	96	No	9	2	0	1	17	3	18	D	3	0	3	213	447	CVD+OD	0	1	Nucleus	0	0	1
Q9UBP5	HEY2	10	Yes	38	No	9	1	0	0	3	7	3	D	2	6	1	199	337	CVD+OD	0	0	Nucleus|Nucleus	0	0	1
P41182	BCL6	36	Yes	187	No	23	12	1	0	10	7	10	D	3	7	2	366	706	CVD+OD	0	1	Golgi apparatus|Nucleoplasm|Nucleus	0	0	1
P31260	HOXA10	20	Yes	48	No	16	2	2	1	0	1	1	D	4	0	2	233	410	CVD+OD	0	0	Nucleoplasm|Nucleus|Nucleus	0	0	1
Q01826	SATB1	41	No	55	No	34	2	5	2	0	1	2	D	6	0	2	292	763	CVD+OD	0	1	Nucleoplasm|Nucleus|Nucleus matrix|PML body	0	0	1
O95365	ZBTB7A	29	No	165	No	16	3	10	3	0	2	3	D	4	0	1	223	584	CVD+OD	0	1	Nucleoplasm|Nucleus	0	0	1
Q14526	HIC1	28	Yes	136	No	20	4	4	1	0	7	1	D	4	1	2	253	733	CVD+OD	0	1	Cytosol|Nucleoplasm|Nucleus	0	0	1
P55055	NR1H2	16	No	89	No	6	6	4	1	0	2	1	D	4	4	2	246	460	CVD+OD	0	1	Nucleoplasm|Nucleus	0	0	1
Q9C0J9	BHLHE41	12	No	47	No	10	1	1	0	0	7	0	D	4	0	1	193	482	CVD+OD	0	1	Nucleoplasm|Nucleus	0	0	1
Q06413	MEF2C	45	Yes	142	No	35	7	3	0	0	1	0	D	4	0	6	199	473	CVD+OD	0	1	Cytoplasmic vesicle|Nucleoplasm|Nucleus|Sarcoplasm	0	0	1
P10276	RARA	18	No	203	Yes	8	6	4	0	0	4	0	D	3	0	3	224	462	CVD+OD	0	1	Cytoplasm|Cytosol|Nucleus|Nucleus	0	0	1
Q8WXI9	GATAD2B	86	No	58	No	67	18	1	12	225	1	237	OD	6	12	1	225	593	OD	0	1	Nucleoplasm|Nucleus speckle	0	0	1
Q13523	PRPF4B	150	No	126	No	60	15	75	11	1874	3	1885	OD	6	8	1	360	1007	OD	0	1	Nucleus|Nucleus|Nucleus speckle	1	0	0
P04637	TP53	134	Yes	641	Yes	46	58	30	34	169	7	203	D	8	1992	9	1694	393	CVD+OD	1	1	Cytoplasm|Endoplasmic reticulum|Mitochondrion matrix|Nucleoplasm|Nucleus|PML body	0	0	1
P24941	CDK2	39	No	605	Yes	38	1	0	7	34	7	41	D	5	19	2	86	298	CVD+OD	0	1	Cajal body|Centrosome|Centrosome|Cytoplasm|Cytosol|Endosome|Nucleoplasm	1	0	0
P06493	CDK1	100	Yes	412	Yes	98	1	0	19	0	7	19	D	5	0	2	68	297	CVD+OD	1	0	Centrosome|Cytoplasm|Cytosol|Mitochondrion|Nucleus|Nucleus|Spindle	1	0	0
P27361	MAPK3	44	Yes	435	Yes	42	2	0	6	0	1	6	D	6	1	3	162	379	CVD+OD	0	1	Caveola|Cytoplasm|Nucleoplasm|Nucleus	1	0	0
P05412	JUN	39	Yes	776	Yes	35	4	0	5	242	7	247	D	6	0	1	143	331	CVD+OD	0	1	Nucleoplasm|Nucleus	0	0	1
P40763	STAT3	97	Yes	228	Yes	93	4	0	16	119	1	135	D	7	47	3	271	770	CVD+OD	0	1	Cytoplasm|Cytoplasm|Cytosol|Nucleoplasm|Nucleus	0	0	1
P19838	NFKB1	82	Yes	433	Yes	59	23	0	4	85	6	89	D	10	13	3	353	968	CVD+OD	0	1	Cytoplasm|Cytosol|Nucleoplasm|Nucleus	0	0	1
P03372	ESR1	57	Yes	611	Yes	36	11	10	9	0	7	9	D	8	18	4	314	595	CVD+OD	0	0	Cell membrane|Cell membrane|Cell membrane|Cytoplasm|Cytoplasmic vesicle|Golgi apparatus|Nucleus|Nucleus	0	0	1
Q01094	E2F1	24	Yes	176	No	14	6	4	0	0	1	0	D	4	2	1	180	437	CVD+OD	0	0	Centrosome|Nucleoplasm|Nucleus	0	0	1
P26358	DNMT1	201	Yes	171	No	127	10	62	24	0	2	24	D	6	10	3	606	1616	CVD+OD	0	1	Nucleoplasm|Nucleus|Nucleus	0	0	1
P45983	MAPK8	38	Yes	187	No	36	2	0	2	1	7	3	D	5	6	5	154	427	CVD+OD	0	1	Cytoplasm|Nucleus	1	0	0
P78527	PRKDC	548	No	395	Yes	407	84	57	113	0	7	113	OD	8	82	2	1865	4128	OD	0	1	Nucleolus|Nucleoplasm|Nucleus	1	0	0
P23458	JAK1	85	No	212	Yes	81	3	1	3	32	1	35	OD	3	2	1	487	1154	OD	0	1	Endomembrane system	1	0	0
Q9H2X6	HIPK2	77	No	156	No	59	10	8	6	0	7	6	OD	5	1	3	559	1198	OD	0	1	Cytoplasm|Nucleus|PML body	1	0	0
Q13043	STK4	61	No	146	No	56	5	0	2	154	1	156	D	4	11	2	231	487	CVD+OD	0	1	Cytoplasm|Cytoplasm|Cytosol|Nucleoplasm|Nucleus|Nucleus|Nucleus	1	0	0
Q13546	RIPK1	63	Yes	163	No	58	5	0	3	147	2	150	D	5	5	2	306	671	CVD+OD	0	1	Cell membrane|Cell membrane|Cytoplasm|Cytosol	1	0	0
P50750	CDK9	91	Yes	330	Yes	69	11	11	14	52	1	66	D	7	6	2	141	372	CVD+OD	0	1	Cytoplasm|Cytosol|Nucleoplasm|Nucleus|PML body	1	0	0
Q15831	STK11	30	Yes	189	No	19	11	0	1	49	7	50	D	6	31	2	420	433	CVD+OD	1	1	Cytoplasm|Cytosol|Membrane|Mitochondrion|Nucleoplasm|Nucleus	1	0	0
O96017	CHEK2	62	Yes	300	Yes	41	3	18	3	1	7	4	D	4	45	13	648	543	CVD+OD	0	1	Golgi apparatus|Nucleoplasm|Nucleoplasm|Nucleus|PML body	1	0	0
Q13163	MAP2K5	18	No	84	No	10	7	1	0	6	1	6	D	3	2	4	180	448	CVD+OD	0	1	Cytoskeleton|Nucleolus	1	0	0
O15530	PDK1	80	Yes	161	No	65	8	7	3	0	1	3	D	4	0	5	128	556	CVD+OD	0	1	Cell membrane|Cytoplasm|Cytoplasmic vesicle|Focal adhesion|Nucleus	1	0	0
Q9Y572	RIPK3	26	Yes	168	No	19	1	6	0	1	1	1	D	3	3	3	304	518	CVD+OD	1	0	Cell membrane|Cytosol|Mitochondrion	1	0	0
Q8WYP5	AHCTF1	366	No	34	No	163	71	129	14	0	1	14	ND	4	3	3	1127	2266	ND	0	1	Cytoplasm|Kinetochore|Nuclear pore complex|Nucleoplasm|Nucleus|Nucleus envelope|Nucleus matrix|Nucleus membrane	0	0	1
O95785	WIZ	117	No	84	No	74	16	27	14	0	1	14	ND	5	0	4	453	1651	ND	0	1	Midbody|Nucleoplasm|Nucleus	0	0	1
P49761	CLK3	62	No	112	No	40	7	9	1	0	2	1	ND	4	0	4	286	638	ND	0	1	Acrosome|Cytoplasm|Cytoskeleton|Nucleoplasm|Nucleus|Nucleus speckle	1	0	0
O14978	ZNF263	26	No	73	No	24	1	1	0	0	2	0	ND	4	0	1	368	683	ND	0	1	Cytosol|Nucleoplasm|Nucleus|Spindle	0	0	1
Q9UGU0	TCF20	203	No	221	Yes	78	48	77	12	255	7	267	OD	6	6	2	1057	1960	OD	0	0	Nucleoplasm|Nucleus|Nucleus	0	0	1
P18583	SON	289	No	54	No	106	79	104	14	102	1	116	OD	8	21	10	1286	2426	OD	0	1	Nucleus|Nucleus speckle|Nucleus speckle	0	0	1
Q9H582	ZNF644	164	No	57	No	110	34	20	29	34	1	63	OD	5	56	3	568	1327	OD	0	1	Cytoplasmic vesicle|Nucleus	0	0	1
P29074	PTPN4	12	No	58	No	11	1	0	0	10	1	10	OD	2	0	1	355	926	OD	0	1	Cell membrane|Cell membrane|Cytoskeleton|Cytosol|Nucleus	0	1	0
Q9H2P0	ADNP	156	No	37	No	93	24	39	20	18	1	38	OD	6	7	1	481	1102	OD	0	1	Nucleoplasm|Nucleus	0	0	1
Q12830	BPTF	309	No	364	Yes	112	20	177	15	3	7	18	OD	9	2	3	1224	3046	OD	0	1	Cytoplasm|Nucleus	0	0	1
P61244	MAX	40	No	128	No	21	17	2	5	20	1	25	OD	4	44	6	154	160	OD	0	1	Cytoplasmic vesicle|Dendrite|Golgi apparatus|Nucleoplasm|Nucleus	0	0	1
Q96SB4	SRPK1	55	No	173	No	30	4	19	4	22	1	26	OD	4	0	3	243	655	OD	0	1	Cell membrane|Cytoplasm|Cytoplasm|Cytosol|Microsome|Nucleus|Nucleus|Nucleus|Nucleus matrix	1	0	0
O15226	NKRF	95	No	173	No	81	13	1	15	0	7	15	OD	5	0	2	180	690	OD	0	1	Nucleolus|Nucleolus|Nucleus	0	0	1
P58012	FOXL2	25	No	112	No	17	2	6	1	23	7	24	OD	4	47	1	205	376	OD	0	0	Cytoskeleton|Nucleus|Nucleus	0	0	1
Q8NAP3	ZBTB38	70	No	102	No	48	5	17	9	3	1	12	OD	5	5	1	490	1195	OD	0	1	Chromosome|Nucleoplasm|Nucleus	0	0	1
Q49A26	GLYR1	71	No	91	No	45	10	16	6	0	1	6	OD	6	7	5	244	553	OD	0	1	Nucleoplasm|Nucleus|Nucleus speckle	0	0	1
Q03933	HSF2	28	No	114	No	27	1	0	6	3	1	9	OD	4	0	2	194	536	OD	0	1	Cytoplasm|Nucleoplasm|Nucleus	0	0	1
O43781	DYRK3	29	No	104	No	27	2	0	0	1	7	1	OD	3	0	2	277	588	OD	0	1	Cytoplasmic granule|Cytosol|Nucleoplasm|Nucleus	1	0	0
Q9UIF9	BAZ2A	114	No	209	Yes	58	26	30	3	0	7	3	OD	5	6	3	831	1905	OD	0	1	Nucleolus|Nucleus speckle	0	0	1
Q9NS37	CREBZF	28	No	12	No	11	3	14	3	0	1	3	OD	3	0	1	197	354	OD	1	1	Mitochondrion|Nucleus|Nucleus	0	0	1
P28324	ELK4	26	No	40	No	22	4	0	0	3	1	3	OD	4	0	2	217	431	OD	0	1	Nucleoplasm|Nucleus	0	0	1
Q9HBE1	PATZ1	40	No	81	No	29	10	1	1	0	7	1	OD	5	0	4	290	687	OD	0	1	Nucleoplasm|Nucleus	0	0	1
P17482	HOXB9	16	No	34	No	12	3	1	1	0	1	1	OD	4	0	1	133	250	OD	1	0	Mitochondrion|Nucleoplasm|Nucleus	0	0	1
Q13342	SP140	30	No	61	No	20	4	6	1	0	2	1	OD	3	2	6	506	867	OD	1	0	Cytoplasm|Mitochondrion|Nucleolus|Nucleus|PML body	0	0	1
P43699	TTF1	10	No	154	No	5	4	1	1	0	4	1	OD	4	0	2	196	371	OD	0	1	Cytoplasmic vesicle|Golgi apparatus|Nucleus	0	0	1
Q00532	CDKL1	4	No	6	No	4	0	0	0	0	1	0	OD	2	0	2	163	357	OD	0	0	Cytoplasm|Cytoplasmic vesicle|Nucleoplasm|Nucleus	1	0	0
O60729	CDC14B	9	No	148	No	5	2	2	0	0	4	0	OD	1	0	5	250	498	OD	0	1	Nucleolus|Nucleoplasm	0	1	0
Q5TA89	HES5	7	No	11	No	6	0	1	0	0	2	0	OD	3	0	1	67	166	OD	0	0	Cytosol|Nucleoplasm|Nucleus|Nucleus speckle	0	0	1
P09067	HOXB5	9	No	23	No	7	2	0	0	0	2	0	OD	3	0	1	129	269	OD	0	0	Nucleus|Nucleus	0	0	1
Q02577	NHLH2	1	No	15	No	1	0	0	0	0	1	0	OD	1	0	1	61	135	OD	0	0	Nucleoplasm|Nucleus|Nucleus	0	0	1
O00358	TTF2	7	No	113	No	3	4	0	0	0	1	0	OD	3	0	1	194	373	OD	0	1	Nucleus	0	0	1
Q8TEK3	DOT1L	119	No	117	No	54	11	54	0	950	7	950	D	4	8	2	737	1739	CVD+OD	0	1	Nucleoplasm|Nucleus	0	0	1
Q9H165	BCL11A	77	No	116	No	54	13	10	4	414	1	418	D	5	5	5	434	835	CVD+OD	0	0	Cytoplasm|Nucleoplasm|Nucleus|Nucleus	0	0	1
O15516	CLOCK	36	Yes	92	No	10	9	17	0	130	7	130	D	5	2	1	330	846	CVD+OD	0	1	Cytoplasm|Nucleoplasm|Nucleus	0	0	1
Q03701	CEBPZ	87	No	149	No	70	6	11	7	142	1	149	D	4	2	1	597	1054	CVD+OD	0	1	Cytoplasmic vesicle|Nucleus|Nucleus	0	0	1
P41235	HNF4A	44	Yes	124	No	36	6	2	0	223	7	223	D	3	18	7	307	474	CVD+OD	0	0	Nucleoplasm|Nucleus	0	0	1
Q13315	ATM	177	Yes	212	Yes	138	27	12	7	177	1	184	D	4	118	1	2658	3056	CVD+OD	0	1	Cytoplasmic vesicle|Nucleoplasm|Nucleus	1	0	0
P49711	CTCF	63	No	265	Yes	53	2	8	3	192	4	195	D	6	18	2	299	727	CVD+OD	0	1	Centromere|Chromosome|Nucleoplasm|Nucleoplasm	0	0	1
P17535	JUND	33	Yes	121	No	33	0	0	0	96	4	96	D	5	1	1	132	347	CVD+OD	0	1	Nucleus|Nucleus	0	0	1
Q99814	EPAS1	34	Yes	116	No	28	6	0	4	62	1	66	D	5	5	1	504	870	CVD+OD	0	0	Cytosol|Nucleoplasm|Nucleus|Nucleus speckle	0	0	1
P01100	FOS	30	Yes	222	Yes	18	11	1	1	108	7	109	D	4	0	3	163	380	CVD+OD	0	1	Cytosol|Endoplasmic reticulum|Nucleoplasm|Nucleus	0	0	1
O15350	TP73	24	Yes	127	No	12	4	8	0	51	1	51	D	4	0	12	386	636	CVD+OD	0	0	Cytoplasm|Golgi apparatus|Nucleoplasm|Nucleus	0	0	1
Q00534	CDK6	46	No	317	Yes	40	6	0	5	79	7	84	D	4	1	1	88	326	CVD+OD	0	1	Centrosome|Cytoplasm|Cytosol|Nucleoplasm|Nucleus|Ruffle	1	0	0
P36956	SREBF1	85	Yes	85	No	53	16	16	4	10	7	14	D	5	12	6	567	1147	CVD+OD	0	1	COPII-coated vesicle membrane|Cytosol|Endoplasmic reticulum membrane|Golgi apparatus|Golgi apparatus membrane|Nucleus|Nucleus	0	0	1
Q13627	DYRK1A	55	No	149	No	39	10	6	2	47	7	49	D	5	0	5	341	763	CVD+OD	0	1	Cytosol|Nucleolus|Nucleus|Nucleus speckle	1	0	0
Q9H3D4	TP63	39	Yes	124	No	26	8	5	0	62	1	62	D	5	16	12	439	680	CVD+OD	0	0	Cytosol|Golgi apparatus|Nucleoplasm|Nucleus	0	0	1
P35869	AHR	29	Yes	67	No	18	6	5	2	30	1	32	D	4	3	1	426	848	CVD+OD	0	1	Cytoplasm|Cytosol|Nucleoplasm|Nucleus	0	0	1
P16220	CREB1	36	Yes	145	No	22	10	4	1	49	1	50	D	5	6	3	92	341	CVD+OD	0	1	Nucleoplasm|Nucleus	0	0	1
P01106	MYC	98	Yes	835	Yes	60	28	10	16	8	7	24	D	6	40	2	311	439	CVD+OD	0	1	Nucleolus|Nucleoplasm|Nucleoplasm	0	0	1
O95863	SNAI1	26	No	232	Yes	15	9	2	4	16	1	20	D	4	5	1	122	264	CVD+OD	0	1	Cytoplasm|Cytosol|Nucleus|Nucleus	0	0	1
P45985	MAP2K4	35	No	30	No	25	9	1	2	20	1	22	D	5	8	2	176	399	CVD+OD	0	1	Cell junction|Cytoplasm|Nucleoplasm|Nucleus	1	0	0
P15172	MYOD1	15	Yes	109	No	10	5	0	1	13	2	14	D	4	0	1	218	320	CVD+OD	0	0	Cytosol|Nucleoplasm|Nucleus|Nucleus	0	0	1
P67809	YBX1	78	No	310	Yes	44	16	18	11	0	1	11	D	5	2	1	144	324	CVD+OD	0	1	Cytoplasm|Cytoplasmic granule|Cytoplasmic vesicle|Cytosol|Nucleolus|Nucleus|Nucleus|Secreted	0	0	1
O00327	ARNTL	40	Yes	112	No	23	9	7	0	3	7	3	D	4	0	9	244	626	CVD+OD	0	0	Cytoplasm|Cytoplasmic vesicle|Nucleoplasm|Nucleus|PML body	0	0	1
Q9GZR2	REXO4	36	No	89	No	19	9	8	1	9	1	10	D	5	2	2	279	422	CVD+OD	0	1	Nucleolus|Nucleolus|Nucleus|Nucleus	0	0	1
Q03164	KMT2A	377	Yes	277	Yes	87	42	248	8	0	7	8	D	5	18	3	1305	3969	CVD+OD	0	1	Cytosol|Nucleoplasm|Nucleus|Nucleus|Nucleus	0	0	1
Q08050	FOXM1	84	Yes	200	Yes	66	12	6	4	0	7	4	D	5	6	3	400	763	CVD+OD	0	0	Cytosol|Nucleolus|Nucleus|Nucleus	0	0	1
P02788	LTF	42	No	14	No	33	5	4	3	0	1	3	D	7	4	2	471	710	CVD+OD	0	0	Cytoplasm|Cytoplasmic granule|Nucleus|Secreted	0	0	1
P37275	ZEB1	94	Yes	45	No	39	28	27	6	0	1	6	D	4	20	5	614	1124	CVD+OD	0	1	Nucleoplasm|Nucleus	0	0	1
Q13761	RUNX3	44	Yes	82	No	35	8	1	5	0	1	5	D	5	0	2	188	415	CVD+OD	0	0	Cytoplasm|Cytosol|Nucleus|Nucleus	0	0	1
Q03112	MECOM	129	No	122	No	80	26	13	5	0	1	5	D	5	5	5	592	1051	CVD+OD	0	0	Nucleus|Nucleus speckle|Nucleus speckle	0	0	1
Q8IZL8	PELP1	55	No	75	No	24	9	22	4	0	1	4	D	6	0	1	618	1130	CVD+OD	0	1	Cytoplasm|Nucleolus|Nucleolus|Nucleoplasm|Nucleus|Nucleus	0	0	1
P23025	XPA	21	No	68	No	16	5	0	4	1	1	5	D	4	6	1	151	273	CVD+OD	0	1	Cytoskeleton|Nucleus|Nucleus	0	0	1
O95248	SBF1	81	No	29	No	54	19	8	2	0	2	2	D	5	0	2	1129	1867	CVD+OD	0	1	Cytoplasmic vesicle|Endoplasmic reticulum|Nucleus	0	1	0
Q07869	PPARA	10	Yes	121	No	8	2	0	0	1	7	1	D	2	1	2	203	468	CVD+OD	0	1	Nucleus|Nucleus	0	0	1
P11474	ESRRA	27	No	106	No	19	8	0	1	0	6	1	D	4	0	2	184	423	CVD+OD	0	1	Cytoskeleton|Cytoskeleton|Nucleolus|Nucleus|Nucleus	0	0	1
O95718	ESRRB	12	No	118	No	8	2	2	1	0	1	1	D	3	3	3	313	433	CVD+OD	0	0	Chromosome|Cytoplasm|Nucleus	0	0	1
P20823	HNF1A	12	Yes	54	No	8	3	1	0	2	4	2	D	1	13	8	553	631	CVD+OD	0	0	Nucleus	0	0	1
Q14494	NRF1	30	Yes	18	No	10	8	12	0	0	1	0	D	3	0	2	357	772	CVD+OD	0	1	Cytosol|Endoplasmic reticulum membrane|Nucleus|Nucleus	0	0	1
P37231	PPARG	16	Yes	232	Yes	16	0	0	0	0	7	0	D	4	3	3	202	505	CVD+OD	0	0	Cytoplasm|Cytoplasmic vesicle|Nucleus|Nucleus	0	0	1
Q92731	ESR2	12	Yes	655	Yes	9	2	1	0	0	3	0	D	1	1	9	350	530	CVD+OD	0	0	Nucleoplasm|Nucleus	0	0	1
P04198	MYCN	19	No	103	No	2	13	4	0	0	7	0	D	4	1	1	256	464	CVD+OD	0	0	Nucleolus|Nucleus|Nucleus	0	0	1
Q96RI1	NR1H4	23	Yes	93	No	23	0	0	0	0	7	0	D	4	0	5	269	486	CVD+OD	0	0	Nucleoplasm|Nucleus	0	0	1
O75469	NR1I2	19	Yes	85	No	17	0	2	0	0	1	0	D	3	3	7	307	434	CVD+OD	0	0	Nucleoplasm|Nucleus	0	0	1
P11473	VDR	18	Yes	141	No	15	2	1	0	0	1	0	D	2	7	2	242	427	CVD+OD	0	0	Cytoplasm|Nucleoplasm|Nucleus	0	0	1
O95625	ZBTB11	60	No	65	No	43	14	3	4	32	2	36	ND	5	0	1	439	1053	ND	0	1	Nucleoplasm|Nucleus	0	0	1
Q96ME7	ZNF512	48	No	106	No	35	13	0	6	0	1	6	ND	6	0	3	224	567	ND	0	1	Nucleus|Nucleus	0	0	1
Q9UL40	ZNF346	9	No	21	No	8	1	0	2	0	1	2	ND	4	0	3	112	294	ND	0	1	Cytoplasm|Nucleolus|Nucleus	0	0	1
P0CJ78	ZNF865	28	No	54	No	14	2	12	2	0	1	2	ND	4	0	1	153	1059	ND	0	1	Nucleolus|Nucleus|Nucleus	0	0	1
Q96BR6	ZNF669	23	No	33	No	23	0	0	1	0	1	1	ND	4	0	2	282	464	ND	0	1	Nucleolus|Nucleus	0	0	1
A8K8V0	ZNF785	5	No	45	No	5	0	0	0	1	1	1	ND	1	1	2	246	405	ND	0	1	Cell membrane|Nucleoplasm|Nucleus	0	0	1
Q86Y25	ZNF354C	12	No	41	No	12	0	0	0	0	1	0	ND	3	0	1	307	554	ND	0	1	Cytosol|Nucleus|Nucleus membrane	0	0	1
Q7Z398	ZNF550	22	No	32	No	22	0	0	0	0	1	0	ND	3	1	2	254	422	ND	0	1	Cytoplasmic vesicle|Cytoskeleton|Nucleus	0	0	1
Q96C28	SLTM	7	No	49	No	6	0	1	0	0	1	0	ND	3	0	1	185	371	ND	0	1	Nucleoplasm|Nucleus	0	0	1
O75569	PRKRA	36	No	62	No	33	3	0	3	1	1	4	OD	3	3	3	133	313	OD	0	1	Cytoplasm|Cytoplasm|Cytosol|Nucleoplasm|Perinuclear region	0	0	1
P49450	CENPA	12	No	251	Yes	4	8	0	0	0	7	0	OD	3	0	2	43	140	OD	0	0	Centromere|Kinetochore|Nucleus|Nucleus	0	0	1
Q5VUA4	ZNF318	212	Yes	13	No	94	27	91	6	420	2	426	D	6	14	2	1165	2279	CVD+OD	0	1	Cytosol|Nucleoplasm|Nucleus	0	0	1
O00330	PDHX	50	Yes	67	No	45	4	1	5	3	1	8	D	8	9	3	327	501	CVD+OD	1	1	Cell membrane|Mitochondrion|Mitochondrion matrix|Nucleus	0	0	1
A0A0B4J2D5	HES1	1	No	59	No	0	0	0	0	0	7	0	D	1	0	#N/A	#N/A	#N/A	CVD+OD	0	0	#N/A	0	0	1
P55199	ELL	47	No	20	No	35	8	4	0	130	1	130	OD	4	2	1	355	621	OD	0	1	Cajal body|Nucleus|Nucleus speckle	0	1	0
Q01105	SET	72	No	165	No	53	15	4	14	37	1	51	OD	5	5	4	97	290	OD	0	1	Cytosol|Endoplasmic reticulum|Nucleoplasm|Nucleus	0	1	0
P68400	CSNK2A1	57	No	439	Yes	49	7	1	6	31	6	37	D	5	18	2	137	391	CVD+OD	0	1	Nucleus	1	0	0
P19784	CSNK2A2	34	No	309	Yes	33	1	0	5	2	6	7	D	6	1	1	94	350	CVD+OD	0	1	Cytoplasmic vesicle|Cytosol|Nucleoplasm	1	0	0
P42345	MTOR	138	Yes	370	Yes	99	18	21	5	0	7	5	D	4	27	1	951	2549	CVD+OD	1	1	Cytoplasm|Cytoplasmic vesicle|Cytosol|Endoplasmic reticulum membrane|Golgi apparatus membrane|Lysosome|Microsome membrane|Mitochondrion outer membrane|PML body	1	0	0
Q8TF76	HASPIN	45	No	8	No	34	9	2	2	0	1	2	ND	4	8	2	407	798	ND	0	0	Chromosome|Nucleus|Nucleus|Spindle	1	0	0
Q8NB46	ANKRD52	39	No	147	No	29	9	1	1	0	2	1	ND	3	0	1	353	1076	ND	1	1	Mitochondrion|Nucleoplasm	0	1	0
Q9H2U2	PPA2	68	No	53	No	61	7	0	12	68	1	80	OD	6	26	5	177	334	OD	1	1	Mitochondrion|Mitochondrion|Nucleus	0	1	0
P62136	PPP1CA	47	No	426	Yes	43	4	0	9	5	3	14	OD	6	0	3	101	330	OD	0	1	Cell membrane|Cytoplasm|Cytosol|Nucleolus|Nucleoplasm|Nucleoplasm|Nucleus	0	1	0
Q9BRS2	RIOK1	40	No	236	Yes	25	14	1	1	33	1	34	OD	4	0	1	271	568	OD	0	1	Cytoplasm|Cytosol|Nucleolus|Nucleus speckle	1	0	0
O15084	ANKRD28	37	No	152	No	33	4	0	2	8	2	10	OD	5	1	4	423	1053	OD	0	1	Nucleoplasm	0	1	0
P36873	PPP1CC	49	No	381	Yes	42	7	0	11	0	2	11	OD	7	7	2	79	323	OD	1	1	Cleavage furrow|Cytoplasm|Kinetochore|Midbody|Mitochondrion|Nucleolus|Nucleoplasm|Nucleus|Nucleus speckle	0	1	0
P62140	PPP1CB	41	No	340	Yes	38	3	0	7	0	3	7	OD	5	6	1	61	327	OD	0	1	Cell membrane|Cytoplasm|Cytosol|Nucleolus|Nucleoplasm|Nucleus|Nucleus	0	1	0
Q9H8H2	DDX31	32	No	268	Yes	24	4	4	2	0	1	2	OD	4	1	4	483	851	OD	0	1	Cytoplasmic vesicle|Golgi apparatus|Nucleolus|Nucleolus	0	1	0
Q6VAB6	KSR2	27	No	119	No	23	2	2	0	0	1	0	OD	3	0	2	477	950	OD	0	0	Cytoplasm|Membrane	1	0	0
Q5H9R7	PPP6R3	75	No	73	No	46	13	16	1	0	1	1	OD	4	1	6	365	873	OD	0	1	Cell membrane|Cytoplasm|Cytosol|Nucleoplasm|Nucleus	0	1	0
O15355	PPM1G	67	No	156	No	47	9	11	9	166	2	175	D	8	0	1	156	546	CVD+OD	0	1	Cytoplasm|Membrane|Nucleoplasm	0	1	0
P30153	PPP2R1A	65	Yes	214	Yes	64	1	0	18	73	1	91	D	8	16	1	196	589	CVD+OD	0	1	Centromere|Cytoplasm|Cytosol|Dendrite|Lateral cell membrane	0	1	0
O60566	BUB1B	90	No	165	No	74	9	7	3	0	1	3	D	5	13	3	511	1050	CVD+OD	0	0	Centrosome|Cytoplasm|Cytoplasm|Cytosol|Kinetochore|Nucleus	1	0	0
Q13263	TRIM28	201	No	262	Yes	151	21	29	28	85	2	113	OD	7	1	2	349	835	OD	0	1	Nucleoplasm|Nucleus	0	0	0
Q92830	KAT2A	33	No	314	Yes	30	0	3	5	6	7	11	OD	5	0	2	239	837	OD	0	1	Nucleus	0	0	0
Q92831	KAT2B	37	Yes	362	Yes	31	4	2	2	46	7	48	D	4	0	1	340	832	CVD+OD	0	1	Nucleus|Nucleus	0	0	0
P62258	YWHAE	68	Yes	423	Yes	65	3	0	14	0	7	14	D	9	0	2	71	255	CVD+OD	0	1	Cytoplasm|Cytosol|Melanosome|Nucleus	0	0	0
P06400	RB1	121	Yes	198	Yes	107	11	3	15	0	1	15	D	5	32	1	601	928	CVD+OD	0	1	Nucleoplasm|Nucleus	0	0	0
Q09472	EP300	186	Yes	518	Yes	64	8	114	13	0	7	13	D	7	21	1	1355	2414	CVD+OD	0	1	Chromosome|Cytoplasm|Nucleoplasm|Nucleus	0	0	0
Q8IXJ6	SIRT2	35	No	310	Yes	22	10	3	2	0	2	2	D	4	0	5	203	389	CVD+OD	0	1	Cell projection|Centriole|Centrosome|Chromosome|Cytoplasm|Cytoskeleton|Cytosol|Growth cone|Midbody|Myelin membrane|Nucleolus|Nucleus|Nucleus|Perikaryon|Perinuclear region|Spindle	0	0	0
P49792	RANBP2	502	No	312	Yes	266	90	146	39	3183	3	3222	OD	9	22	1	1620	3224	OD	0	1	Nuclear pore complex|Nucleus|Nucleus envelope|Nucleus membrane	0	0	0
Q8TAQ2	SMARCC2	120	No	211	Yes	68	8	44	14	719	1	733	OD	8	4	3	490	1214	OD	0	1	Nucleoplasm|Nucleus	0	0	0
O14646	CHD1	153	No	320	Yes	69	18	66	8	631	7	639	OD	4	5	2	590	1710	OD	0	1	Cytoplasm|Nucleolus|Nucleus|Nucleus	0	0	0
Q14839	CHD4	227	No	569	Yes	102	23	102	36	705	7	741	OD	6	29	2	745	1912	OD	0	1	Centrosome|Nucleus	0	0	0
Q9UHI6	DDX20	92	No	290	Yes	64	16	12	10	331	1	341	OD	4	7	2	402	824	OD	0	1	Cytoplasm|Cytosol|Gem|Nucleus|Nucleus	0	0	0
Q9NY61	AATF	78	No	138	No	65	2	11	11	219	1	230	OD	5	0	1	244	560	OD	0	1	Nucleolus	0	0	0
Q13330	MTA1	62	No	89	No	59	3	0	3	91	1	94	OD	6	0	3	279	715	OD	0	1	Cytoplasm|Cytoskeleton|Cytosol|Nucleoplasm|Nucleus|Nucleus envelope	0	0	0
Q9H2U1	DHX36	75	No	194	No	59	6	10	9	75	1	84	OD	5	6	3	429	1008	OD	0	1	Cytoplasm|Cytosol|Nucleus|Nucleus|Telomere	0	0	0
P52292	KPNA2	62	No	255	Yes	57	4	1	8	58	1	66	OD	5	7	1	237	529	OD	0	1	Cytoplasm|Cytoplasm|Cytosol|Nucleoplasm|Nucleus|Nucleus	0	0	0
Q12873	CHD3	148	No	538	Yes	76	8	64	12	0	7	12	OD	5	11	3	729	2000	OD	0	1	Centrosome|Microtubule organizing center|Nucleolus|Nucleus|Nucleus	0	0	0
Q14202	ZMYM3	121	No	44	No	68	15	38	12	13	1	25	OD	5	0	3	397	1370	OD	0	1	Nucleoplasm|Nucleus	0	0	0
O75376	NCOR1	264	No	206	Yes	101	43	120	12	0	7	12	OD	6	0	3	1065	2440	OD	0	1	Nucleus	0	0	0
Q16576	RBBP7	61	No	207	Yes	51	10	0	9	0	2	9	OD	6	0	2	108	425	OD	0	1	Nucleus	0	0	0
O43809	NUDT21	31	No	102	No	28	3	0	7	0	2	7	OD	6	0	1	28	227	OD	0	1	Centrosome|Microtubule organizing center|Nucleus|Nucleus	0	0	0
Q09028	RBBP4	47	No	237	Yes	41	6	0	6	0	2	6	OD	6	0	4	85	425	OD	0	1	Nucleus	0	0	0
Q9H160	ING2	12	No	99	No	8	4	0	0	1	1	1	OD	4	1	2	110	280	OD	0	1	Cytosol|Golgi apparatus|Nucleoplasm|Nucleus	0	0	0
Q6KC79	NIPBL	230	Yes	84	No	79	29	122	7	2300	1	2307	D	4	50	3	1110	2804	CVD+OD	0	1	Cytoplasmic vesicle|Nucleoplasm|Nucleus	0	0	0
P51610	HCFC1	265	No	117	No	208	37	19	35	1277	7	1312	D	7	13	4	526	2035	CVD+OD	1	1	Cytoplasm|Mitochondrion|Nucleoplasm|Nucleus	0	0	0
Q9BQG0	MYBBP1A	147	No	179	No	85	15	47	21	525	2	546	D	9	4	2	978	1328	CVD+OD	0	1	Cytoplasm|Cytoplasmic vesicle|Nucleolus|Nucleolus|Nucleus	0	0	0
P23246	SFPQ	118	No	172	No	79	18	21	23	487	1	510	D	9	0	2	258	707	CVD+OD	0	1	Cytoplasm|Nucleoplasm|Nucleus matrix|Nucleus speckle	0	0	0
Q96EB6	SIRT1	69	Yes	615	Yes	47	17	5	2	402	4	404	D	7	1	2	299	747	CVD+OD	1	1	Cytoplasm|Cytoplasm|Cytosol|Mitochondrion|Mitochondrion|Nucleus|Nucleus|PML body	0	0	0
Q6W2J9	BCOR	159	Yes	78	No	91	17	50	10	434	4	444	D	6	1	4	788	1755	CVD+OD	0	1	Nucleus|Nucleus	0	0	0
P56524	HDAC4	58	Yes	361	Yes	36	14	8	0	279	7	279	D	4	1	2	531	1084	CVD+OD	0	1	Cytoplasm|Cytosol|Nucleoplasm|Nucleus	0	0	0
Q9UBC3	DNMT3B	88	Yes	111	No	44	22	22	0	127	1	127	D	5	32	8	465	853	CVD+OD	0	0	Cytoplasmic vesicle|Nucleoplasm|Nucleus	0	0	0
P07900	HSP90AA1	287	Yes	488	Yes	255	16	16	52	4	1	56	D	10	0	2	424	732	CVD+OD	0	1	Cell membrane|Cytoplasm|Cytoplasm|Cytosol|Melanosome|Nucleus	0	0	0
P09874	PARP1	260	Yes	237	Yes	217	24	19	56	0	1	56	D	8	32	1	516	1014	CVD+OD	0	1	Nucleolus|Nucleolus|Nucleus|Nucleus|Nucleus	0	0	0
P0DMV8	HSPA1A	152	Yes	402	Yes	143	7	2	32	0	7	32	D	7	8	2	104	641	CVD+OD	0	1	Centrosome|Cytoplasm|Nucleus	0	0	0
Q14103	HNRNPD	112	Yes	399	Yes	80	13	19	24	0	2	24	D	10	0	4	100	355	CVD+OD	0	1	Cytoplasm|Nucleoplasm|Nucleus|Nucleus	0	0	0
Q13573	SNW1	96	No	461	Yes	43	22	31	16	0	2	16	D	5	4	1	176	536	CVD+OD	0	1	Nucleoplasm|Nucleus	0	0	0
Q13547	HDAC1	79	Yes	534	Yes	61	3	15	14	0	7	14	D	8	0	1	159	482	CVD+OD	0	1	Nucleoplasm|Nucleus	0	0	0
O94776	MTA2	87	No	96	No	76	11	0	13	0	2	13	D	6	0	2	259	668	CVD+OD	0	1	Nucleoplasm|Nucleus	0	0	0
Q92769	HDAC2	80	Yes	452	Yes	59	6	12	11	0	7	11	D	7	1	2	113	488	CVD+OD	0	1	Cytoplasm|Cytoplasm|Nucleus|Nucleus|Nucleus	0	0	0
O60341	KDM1A	95	No	252	Yes	75	8	12	12	0	7	12	D	5	4	2	205	852	CVD+OD	0	1	Cytosol|Nucleoplasm|Nucleus	0	0	0
Q9NTG7	SIRT3	18	Yes	262	Yes	18	0	0	1	7	2	8	D	4	0	2	244	399	CVD+OD	1	1	Mitochondrion matrix	0	0	0
Q7Z5L9	IRF2BP2	70	Yes	20	No	42	22	6	4	0	1	4	D	5	0	3	337	587	CVD+OD	0	1	Cytoplasm|Nucleoplasm|Nucleus	0	0	0
Q9UBN7	HDAC6	61	Yes	432	Yes	25	33	3	4	0	7	4	D	4	3	2	351	1215	CVD+OD	0	1	Axon|Cytoplasm|Dendrite|Nucleoplasm|Nucleus|Perikaryon	0	0	0
Q8N6T7	SIRT6	22	No	392	Yes	13	2	7	1	0	0	1	D	3	0	2	192	355	CVD+OD	0	1	Nucleoplasm|Nucleoplasm	0	0	0
O15379	HDAC3	14	Yes	356	Yes	10	2	2	0	0	7	0	D	2	3	2	130	428	CVD+OD	0	1	Cytoplasm|Cytosol|Golgi apparatus|Nucleoplasm|Nucleus	0	0	0
Q5T5X7	BEND3	77	No	26	No	66	8	3	9	3	1	12	ND	5	0	1	361	828	ND	0	0	Nucleolus|Nucleoplasm|Nucleus	0	0	0
Q99638	RAD9A	31	No	48	No	23	8	0	2	64	1	66	OD	5	5	1	231	391	OD	0	1	Nucleoplasm|Nucleus	0	0	0
P16401	HIST1H1B	92	No	141	No	26	11	55	18	0	1	18	OD	8	16	1	280	226	OD	0	0	Chromosome|Nucleoplasm|Nucleus	0	0	0
Q9UK53	ING1	21	No	120	No	10	1	10	0	7	2	7	OD	4	4	5	298	422	OD	0	1	Cytosol|Nucleoplasm|Nucleus	0	0	0
Q9BZK7	TBL1XR1	22	No	214	Yes	19	2	1	3	0	5	3	OD	6	7	1	224	514	OD	0	1	Nucleoplasm|Nucleus	0	0	0
Q4LE39	ARID4B	105	No	127	No	44	15	46	3	0	1	3	OD	4	0	4	547	1312	OD	0	1	Cytoplasm|Cytoplasmic vesicle|Nucleoplasm|Nucleus	0	0	0
Q9NRC8	SIRT7	9	No	953	Yes	5	4	0	1	0	1	1	OD	4	0	3	206	400	OD	0	1	Cytoplasm|Cytoplasmic vesicle|Nucleolus|Nucleolus	0	0	0
Q9NXA8	SIRT5	4	No	247	Yes	4	0	0	0	0	2	0	OD	2	0	4	208	310	OD	1	1	Cytoplasm|Cytosol|Mitochondrion|Mitochondrion|Mitochondrion intermembrane space|Mitochondrion matrix|Nucleus	0	0	0
Q12834	CDC20	53	No	281	Yes	30	16	7	4	96	7	100	D	5	1	1	212	499	CVD+OD	0	0	Centrosome|Cytosol|Nucleoplasm|Spindle pole	0	0	0
Q8N163	CCAR2	88	No	91	No	57	15	16	9	0	3	9	D	7	0	2	483	923	CVD+OD	0	1	Cytoplasm|Nucleoplasm|Nucleus|Nucleus|Nucleus	0	0	0
Q9P0U3	SENP1	55	Yes	131	No	46	6	3	6	0	7	6	D	4	1	2	256	644	CVD+OD	0	1	Cytoplasm|Focal adhesion|Nucleus|Nucleus	0	0	0
Q9NUB1	ACSS1	14	No	26	No	12	0	2	1	0	3	1	D	4	0	4	339	689	CVD+OD	1	1	Mitochondrion matrix	0	0	0
O43463	SUV39H1	18	No	296	Yes	17	0	1	0	1	7	1	D	4	0	2	103	412	CVD+OD	0	1	Centromere|Nucleoplasm|Nucleus|Nucleus lamina	0	0	0
Q9Y6E7	SIRT4	8	No	332	Yes	8	0	0	0	0	1	0	D	3	0	1	175	314	CVD+OD	1	0	Mitochondrion matrix	0	0	0
P35222	CTNNB1	80	Yes	474	Yes	58	4	18	7	179	7	186	D	7	78	2	490	781	CVD+OD	0	1	Adherens junction|Cell junction|Cell membrane|Cell membrane|Centrosome|Cytoplasm|Cytoskeleton|Nucleus|Spindle pole|Synapse	0	0	0
P24928	POLR2A	248	Yes	393	Yes	107	3	138	25	0	7	25	D	9	2	2	113	1970	CVD+OD	0	1	Cytoplasm|Nucleoplasm|Nucleus	0	0	0
P11387	TOP1	126	No	225	Yes	67	23	36	29	167	7	196	OD	7	10	1	228	765	OD	0	1	Nucleolus|Nucleolus|Nucleolus|Nucleoplasm|Nucleus|Nucleus	0	0	0
P38432	COIL	86	No	57	No	61	21	4	9	125	1	134	OD	5	0	1	322	576	OD	0	1	Cajal body|Nucleolus|Nucleus|Nucleus|Nucleus	0	0	0
Q13769	THOC5	37	No	36	No	22	15	0	3	116	1	119	OD	4	2	1	304	683	OD	0	1	Cytoplasm|Nucleoplasm|Nucleus	0	0	0
Q9Y4A5	TRRAP	160	No	293	Yes	113	23	24	10	5	7	15	OD	5	5	2	1335	3859	OD	0	1	Golgi apparatus|Nucleoplasm|Nucleus	0	0	0
Q9Y265	RUVBL1	57	No	278	Yes	50	7	0	11	0	1	11	OD	6	0	2	132	456	OD	0	1	Centrosome|Cytoplasm|Cytosol|Membrane|Nucleoplasm|Nucleoplasm|Nucleus matrix	0	0	0
O43432	EIF4G3	90	No	127	No	48	15	27	7	0	1	7	OD	6	5	4	639	1585	OD	0	1	Cytoplasm|Cytosol	0	0	0
P61088	UBE2N	27	No	263	Yes	27	0	0	7	0	1	7	OD	9	0	1	46	152	OD	0	1	Cytoplasm|Cytoplasm|Nucleus|Nucleus	0	0	0
Q9Y4B6	DCAF1	86	No	41	No	73	10	3	4	0	1	4	OD	3	2	3	393	1507	OD	0	1	Cytoplasm|Nucleolus|Nucleus|Nucleus	0	0	0
Q16514	TAF15	7	No	80	No	7	0	0	0	0	1	0	OD	4	0	2	60	161	OD	0	1	Nucleus	0	0	0
Q14676	MDC1	297	No	210	Yes	69	30	198	8	3415	7	3423	D	5	35	4	982	2089	CVD+OD	0	1	Chromosome|Nucleoplasm|Nucleus|Nucleus	0	0	0
P27986	PIK3R1	68	Yes	146	No	66	2	0	4	230	1	234	D	6	20	5	394	724	CVD+OD	0	1	Cytosol	0	0	0
Q93008	USP9X	102	Yes	171	No	75	9	14	4	185	1	189	D	5	0	2	559	2570	CVD+OD	0	1	Cytoplasm|Cytoplasmic vesicle|Growth cone	0	0	0
P15311	EZR	116	No	151	No	110	6	0	25	96	1	121	D	9	9	1	307	586	CVD+OD	0	1	Apical cell membrane|Cell cortex|Cell membrane|Cell projection|Cytoskeleton|Microvillus membrane|Ruffle membrane	0	0	0
O14641	DVL2	90	No	113	No	48	4	38	0	147	1	147	D	3	3	1	415	736	CVD+OD	0	1	Cell membrane|Cytoplasmic vesicle|Cytosol|Nucleoplasm|Nucleus|Nucleus	0	0	0
P12270	TPR	359	No	246	Yes	181	81	97	64	0	1	64	D	7	8	2	1024	2363	CVD+OD	0	1	Cytoplasm|Kinetochore|Nuclear pore complex|Nucleus|Nucleus envelope|Nucleus membrane|Nucleus membrane|Nucleus membrane|Spindle	0	0	0
P14635	CCNB1	33	No	363	Yes	20	3	10	3	69	7	72	D	4	0	2	222	433	CVD+OD	0	1	Centrosome|Cytoplasm|Cytosol|Nucleus	0	0	0
O60318	MCM3AP	73	No	91	No	40	17	16	3	91	1	94	D	5	19	2	1063	1980	CVD+OD	0	1	Cytoplasm|Cytosol|Nuclear pore complex|Nucleoplasm|Nucleus|Nucleus envelope|Nucleus membrane	0	0	0
P05067	APP	81	Yes	277	Yes	76	3	2	2	17	2	19	D	7	61	11	401	770	CVD+OD	0	1	Clathrin-coated pit|Cytoplasmic vesicle|Golgi apparatus|Membrane	0	0	0
O75533	SF3B1	180	Yes	176	No	115	22	43	28	0	1	28	D	10	5	2	368	1304	CVD+OD	0	1	Nucleus|Nucleus|Nucleus speckle|Nucleus speckle	0	0	0
P46527	CDKN1B	34	Yes	95	No	11	13	10	6	31	1	37	D	5	8	1	176	198	CVD+OD	0	1	Cytoplasm|Cytoplasmic vesicle|Endosome|Nucleus|Nucleus	0	0	0
Q04637	EIF4G1	263	No	213	Yes	110	43	106	18	0	1	18	D	8	52	8	796	1599	CVD+OD	0	1	Cytosol	0	0	0
Q9Y230	RUVBL2	70	Yes	308	Yes	65	5	0	14	0	1	14	D	6	0	2	191	463	CVD+OD	0	1	Centrosome|Cytoplasm|Cytoplasm|Cytosol|Membrane|Nucleoplasm|Nucleoplasm|Nucleus|Nucleus matrix	0	0	0
Q15910	EZH2	85	Yes	509	Yes	57	10	18	9	0	7	9	D	7	28	5	387	746	CVD+OD	0	0	Nucleoplasm|Nucleus	0	0	0
P29353	SHC1	51	Yes	113	No	42	7	2	1	8	1	9	D	3	7	6	279	583	CVD+OD	1	1	Cytoplasm|Cytosol|Mitochondrion|Mitochondrion matrix	0	0	0
P51948	MNAT1	21	No	42	No	20	1	0	1	12	1	13	D	4	2	2	140	309	CVD+OD	0	1	Nucleoplasm|Nucleus	0	0	0
O14744	PRMT5	40	No	186	No	37	3	0	4	0	2	4	D	6	6	5	232	637	CVD+OD	0	1	Cytoplasm|Cytosol|Golgi apparatus|Nucleus|Nucleus	0	0	0
Q92905	COPS5	37	Yes	407	Yes	35	2	0	5	0	1	5	D	4	0	1	90	334	CVD+OD	0	1	Cytosol|Nucleoplasm|Nucleus|Perinuclear region|Synaptic vesicle	0	0	0
Q92993	KAT5	54	Yes	275	Yes	39	14	1	2	0	7	2	D	4	4	4	187	513	CVD+OD	0	1	Nucleolus|Nucleoplasm|Nucleus|Perinuclear region	0	0	0
P32121	ARRB2	30	Yes	176	No	19	11	0	2	1	1	3	D	5	0	5	148	409	CVD+OD	0	1	Cell membrane|Clathrin-coated pit|Cytoplasm|Cytoplasmic vesicle|Cytoplasmic vesicle|Nucleus	0	0	0
P06702	S100A9	12	Yes	55	No	9	2	1	1	0	1	1	D	6	3	1	56	114	CVD+OD	0	0	Cell junction|Cell membrane|Cytoplasm|Cytoskeleton|Cytosol|Nucleoplasm|Secreted	0	0	0
Q13191	CBLB	71	No	56	No	47	11	13	2	284	1	286	OD	6	10	3	503	982	OD	0	1	Cytoplasm|Cytosol|Nucleoplasm	0	0	0
Q99755	PIP5K1A	65	No	69	No	62	3	0	1	29	1	30	OD	4	4	4	241	562	OD	0	1	Cell membrane|Cytoplasm|Nucleus speckle|Ruffle	0	0	0
Q92900	UPF1	112	No	286	Yes	98	14	0	12	0	4	12	OD	6	0	2	356	1129	OD	0	1	Cytoplasm|Nucleoplasm|Nucleus|P-body	0	0	0
Q9NV06	DCAF13	44	No	125	No	40	1	0	8	3	1	11	OD	5	5	2	259	445	OD	0	1	Cell junction|Centrosome|Cytosol|Nucleolus|Nucleolus|Nucleus	0	0	0
O60361	NME2P1	24	No	4	No	24	0	0	6	0	1	6	OD	6	0	1	8	137	OD	0	0	#N/A	0	0	0
Q9NZB2	FAM120A	127	No	28	No	76	20	31	6	0	1	6	OD	5	2	5	438	1118	OD	0	1	Cell membrane|Cytoplasm|Cytosol	0	0	0
Q9BT78	COPS4	28	No	59	No	27	1	0	4	0	1	4	OD	5	0	2	112	406	OD	0	1	Cytoplasm|Nucleus|Nucleus speckle|Synaptic vesicle	0	0	0
Q99549	MPHOSPH8	77	No	318	Yes	41	15	21	2	0	7	2	OD	4	0	2	382	860	OD	0	1	Cell membrane|Chromosome|Cytosol|Nucleus|Nucleus	0	0	0
P22681	CBL	89	Yes	153	No	61	28	0	2	323	1	325	D	3	19	1	548	906	CVD+OD	0	1	Cell membrane|Cytoplasm|Cytosol	0	0	0
P18206	VCL	165	Yes	120	No	143	10	12	23	264	1	287	D	8	8	3	464	1134	CVD+OD	0	1	Adherens junction|Cell membrane|Cytoplasm|Cytoskeleton|Focal adhesion|Focal adhesion|Sarcolemma	0	0	0
P10636	MAPT	296	Yes	101	No	63	61	172	32	38	2	70	D	8	152	9	444	758	CVD+OD	0	0	Axon|Cell membrane|Cell membrane|Cytoskeleton|Cytoskeleton|Cytosol|Nucleus speckle	0	0	0
P04083	ANXA1	97	Yes	92	No	97	0	0	23	6	1	29	D	10	7	1	192	346	CVD+OD	0	0	Apical cell membrane|Basolateral cell membrane|Cell membrane|Cell membrane|Cell membrane|Cell membrane|Cilium|Cytoplasm|Cytoplasm|Cytoplasmic vesicle membrane|Cytosol|Early endosome|Endosome membrane|Exosome|Extracellular space|Lateral cell membrane|Membrane|Nucleoplasm|Nucleus|Phagocytic cup|Secreted|Secretory vesicle lumen	0	0	0
P55072	VCP	166	No	428	Yes	113	29	24	33	0	3	33	D	10	29	1	202	806	CVD+OD	0	1	Cytosol|Cytosol|Endoplasmic reticulum|Nucleoplasm|Nucleus	0	0	0
P63244	RACK1	90	Yes	97	No	87	3	0	19	0	1	19	D	9	0	1	70	317	CVD+OD	0	1	Cell membrane|Cell membrane|Cytoplasm|Cytoplasm|Cytosol|Dendrite|Nucleoplasm|Nucleus|Nucleus|Perikaryon|Perinuclear region|Phagocytic cup	0	0	0
P62753	RPS6	58	Yes	411	Yes	48	10	0	13	0	1	13	D	9	1	1	114	249	CVD+OD	0	1	Cytosol|Endoplasmic reticulum|Nucleolus|Nucleus	0	0	0
P16104	H2AFX	61	Yes	374	Yes	25	36	0	12	0	7	12	D	6	0	1	41	143	CVD+OD	0	1	Chromosome|Nucleoplasm|Nucleus|Nucleus speckle	0	0	0
P08559	PDHA1	66	Yes	188	No	66	0	0	10	0	7	10	D	7	52	4	150	390	CVD+OD	1	1	Mitochondrion matrix	0	0	0
P47756	CAPZB	53	No	112	No	51	2	0	10	0	1	10	D	5	0	2	75	277	CVD+OD	0	1	Cytoplasm|Cytoplasmic vesicle|Cytoskeleton|Cytosol|Nucleoplasm|Sarcomere	0	0	0
Q14764	MVP	52	Yes	24	No	40	9	3	2	15	1	17	D	6	2	1	446	893	CVD+OD	0	1	Cytoplasm|Cytosol|Nuclear pore complex|Perinuclear region	0	0	0
P61962	DCAF7	25	Yes	70	No	25	0	0	0	0	1	0	D	5	0	2	32	342	CVD+OD	0	1	Cytoplasm|Cytosol|Nucleoplasm|Nucleus	0	0	0
P29590	PML	135	Yes	210	Yes	76	36	23	15	153	3	168	D	6	0	12	702	882	CVD+OD	0	1	Cytoplasm|Early endosome membrane|Endoplasmic reticulum membrane|Nucleolus|Nucleoplasm|Nucleus|Nucleus|PML body	0	0	0
Q92922	SMARCC1	113	No	205	Yes	68	4	41	17	244	1	261	OD	7	0	1	458	1105	OD	0	1	Nucleoplasm|Nucleus	0	0	0
Q9C0C2	TNKS1BP1	243	No	30	No	89	41	113	5	720	1	725	ND	5	8	2	1031	1729	ND	0	1	Chromosome|Cytoskeleton|Nucleus	0	0	0
Q5QJE6	DNTTIP2	153	No	93	No	105	16	32	14	229	1	243	ND	5	20	1	348	756	ND	0	1	Nucleolus|Nucleus	0	0	0
Q14690	PDCD11	121	No	213	Yes	88	17	16	18	179	1	197	ND	7	10	1	934	1871	ND	0	1	Cytoplasmic vesicle|Nucleolus|Nucleolus	0	0	0
Q8IWA0	WDR75	77	No	79	No	73	3	1	15	122	1	137	ND	5	4	1	353	830	ND	0	1	Nucleolus|Nucleoplasm	0	0	0
Q9Y5Q9	GTF3C3	52	No	61	No	35	5	12	6	103	1	109	ND	5	6	2	361	886	ND	0	1	Nucleus|Nucleus|Nucleus membrane	0	0	0
Q9Y2X3	NOP58	104	No	285	Yes	85	0	19	23	16	1	39	ND	9	12	1	218	529	ND	0	1	Nucleolus|Nucleolus|Nucleoplasm|Nucleus	0	0	0
Q9UKF6	CPSF3	42	No	98	No	41	1	0	5	19	1	24	ND	6	0	1	230	684	ND	0	1	Nucleus	0	0	0
Q13610	PWP1	38	No	101	No	25	13	0	1	16	1	17	ND	4	2	2	227	501	ND	0	1	Golgi apparatus|Nucleolus|Nucleus	0	0	0
Q8TED0	UTP15	53	No	126	No	49	4	0	7	8	1	15	ND	5	2	3	205	518	ND	0	1	Endoplasmic reticulum|Nucleolus|Nucleolus	0	0	0
Q92925	SMARCD2	70	No	140	No	61	9	0	9	0	6	9	ND	6	0	3	219	531	ND	0	1	Nucleoplasm|Nucleus	0	0	0
Q09161	NCBP1	60	No	211	Yes	49	11	0	8	0	1	8	ND	7	2	1	235	790	ND	0	1	Cytoplasm|Cytosol|Nucleoplasm|Nucleus	0	0	0
Q7KZ85	SUPT6H	128	No	140	No	90	23	15	9	0	1	9	ND	4	0	3	640	1726	ND	0	1	Cell membrane|Cytosol|Nucleoplasm|Nucleus	0	0	0
Q9BVI4	NOC4L	24	No	172	No	24	0	0	3	6	2	9	ND	3	0	1	395	516	ND	0	1	Nucleolus|Nucleolus|Nucleus|Nucleus membrane	0	0	0
Q14CW9	ATXN7L3	29	No	42	No	12	17	0	0	0	1	0	ND	2	0	2	147	347	ND	0	1	Cell membrane|Nucleus|Nucleus speckle	0	0	0
Q16531	DDB1	88	No	217	Yes	76	11	1	11	774	2	785	OD	6	4	2	350	1140	OD	0	1	Cytoplasm|Nucleoplasm|Nucleus	0	0	0
Q96T23	RSF1	270	No	35	No	120	25	125	27	888	1	915	OD	5	13	3	633	1441	OD	0	1	Nucleoplasm|Nucleus	0	0	0
Q96T37	RBM15	129	No	69	No	68	5	56	5	776	1	781	OD	5	0	4	461	977	OD	0	1	Nucleoplasm|Nucleoplasm|Nucleus|Nucleus membrane|Nucleus speckle	0	0	0
P49454	CENPF	419	No	25	No	162	117	140	11	518	1	529	OD	7	39	1	17	3210	OD	0	0	Kinetochore|Nucleoplasm|Nucleus matrix|Perinuclear region|Spindle	0	0	0
P51003	PAPOLA	81	No	92	No	49	24	8	4	339	2	343	OD	5	0	2	224	745	OD	0	1	Cytoplasm|Nucleoplasm|Nucleus	0	0	0
Q8WWQ0	PHIP	170	No	177	No	81	14	75	11	279	3	290	OD	5	16	1	606	1821	OD	0	1	Nucleoplasm|Nucleus	0	0	0
Q7KZF4	SND1	139	No	207	Yes	113	24	2	22	210	1	232	OD	8	6	1	398	910	OD	0	1	Cytoplasm|Cytosol|Melanosome|Nucleus	0	0	0
O00267	SUPT5H	141	No	204	Yes	111	11	19	11	319	2	330	OD	9	1	2	402	1087	OD	0	1	Nucleoplasm|Nucleus	0	0	0
Q14974	KPNB1	62	No	235	Yes	55	6	1	10	135	7	145	OD	6	3	2	171	876	OD	0	1	Cytoplasm|Cytosol|Nucleoplasm|Nucleus envelope|Nucleus membrane	0	0	0
Q14684	RRP1B	104	No	388	Yes	69	10	25	8	254	1	262	OD	9	1	2	343	758	OD	0	1	Chromosome|Nucleolus|Nucleolus|Nucleoplasm	0	0	0
O00159	MYO1C	130	No	161	No	127	3	0	13	159	1	172	OD	8	3	3	678	1063	OD	0	0	Cell membrane|Cell membrane|Cytoplasm|Cytoplasmic vesicle|Nuclear pore complex|Nucleolus|Nucleoplasm|Nucleus|Nucleus|Ruffle|Stereocilium membrane	0	0	0
A5YKK6	CNOT1	100	No	106	No	85	9	6	5	285	1	290	OD	6	2	4	792	2376	OD	0	1	Cytosol|Nucleus|P-body	0	0	0
P61978	HNRNPK	155	No	266	Yes	136	6	13	18	162	2	180	OD	10	0	3	146	463	OD	0	1	Cytoplasm|Nucleoplasm|Nucleoplasm|Podosome	0	0	0
Q99460	PSMD1	108	No	136	No	63	13	32	15	170	1	185	OD	7	0	2	309	953	OD	0	1	Cytoskeleton|Nucleoplasm	0	0	0
Q14671	PUM1	112	No	146	No	86	22	4	6	169	3	175	OD	5	10	4	451	1186	OD	0	1	Cytoplasm|Cytoplasmic granule|Cytosol|Nucleus|P-body	0	0	0
Q96PK6	RBM14	115	No	94	No	93	17	5	14	120	1	134	OD	8	7	5	335	669	OD	0	1	Cytoplasm|Nucleolus|Nucleus|Nucleus speckle	0	0	0
Q9H583	HEATR1	123	No	111	No	102	17	4	20	143	1	163	OD	4	4	1	1077	2144	OD	1	1	Mitochondrion|Nucleolus|Nucleolus	0	0	0
Q9HCE1	MOV10	77	No	316	Yes	68	3	6	6	153	2	159	OD	4	0	3	412	1003	OD	0	1	Cytosol|P-body	0	0	0
Q4G0J3	LARP7	59	No	375	Yes	24	12	23	0	151	2	151	OD	4	0	3	299	582	OD	0	1	Cytosol|Nucleoplasm|Nucleoplasm	0	0	0
P68431	HIST1H3A	139	No	417	Yes	77	60	2	28	0	6	28	OD	14	36	1	413	136	OD	0	0	Chromosome|Nucleus	0	0	0
Q15061	WDR43	68	No	106	No	50	6	12	11	61	1	72	OD	5	0	1	281	677	OD	0	1	Nucleolus|Nucleolus|Nucleus	0	0	0
Q7Z3K3	POGZ	138	No	150	No	81	18	38	12	71	1	83	OD	6	5	7	585	1410	OD	0	1	Chromosome|Cytoplasm|Cytoplasm|Nucleoplasm|Nucleus|Nucleus	0	0	0
P68104	EEF1A1	159	No	408	Yes	147	12	0	33	3	2	36	OD	10	0	2	175	462	OD	0	1	Cell membrane|Cytoplasm|Cytoplasm|Nucleolus|Nucleus	0	0	0
Q92620	DHX38	62	No	183	No	31	4	27	5	56	1	61	OD	5	2	2	583	1227	OD	0	1	Nucleus|Nucleus	0	0	0
P13010	XRCC5	157	No	233	Yes	148	9	0	35	0	7	35	OD	9	7	1	265	732	OD	0	1	Chromosome|Nucleolus|Nucleoplasm|Nucleus|Nucleus	0	0	0
P39023	RPL3	103	No	281	Yes	96	7	0	27	10	2	37	OD	9	2	1	164	403	OD	0	1	Cytoplasm|Cytosol|Nucleolus|Nucleolus	0	0	0
Q14258	TRIM25	89	No	506	Yes	85	0	4	19	26	1	45	OD	7	1	1	286	630	OD	0	1	Cytoplasm|Cytoplasm|Cytosol|Nucleoplasm|Nucleus	0	0	0
Q15054	POLD3	60	No	34	No	39	10	11	3	76	1	79	OD	6	2	3	210	466	OD	0	1	Cytoplasm|Nucleus|Nucleus	0	0	0
Q5T3J3	RIF1	97	No	59	No	84	12	1	21	0	2	21	OD	5	0	2	387	769	OD	0	1	Microtubule organizing center|Nucleus|Nucleus matrix	0	0	0
P06899	HIST1H2BJ	98	No	170	No	65	26	7	17	0	7	17	OD	10	0	1	76	126	OD	0	0	Chromosome|Nucleus	0	0	0
P61158	ACTR3	74	No	191	No	73	1	0	14	18	1	32	OD	8	0	1	95	418	OD	0	1	Cell projection|Cytoplasm|Cytoskeleton	0	0	0
O60264	SMARCA5	123	No	387	Yes	102	13	8	27	0	7	27	OD	7	0	1	280	1052	OD	0	1	Nucleolus|Nucleus|Nucleus	0	0	0
O60506	SYNCRIP	139	No	160	No	98	15	26	26	0	3	26	OD	8	0	5	224	623	OD	0	1	Cytoplasm|Cytoplasm|Cytosol|Endoplasmic reticulum|Microsome|Nucleoplasm|Nucleoplasm|Nucleus	0	0	0
Q92616	GCN1	207	No	40	No	159	39	9	27	0	1	27	OD	9	0	1	1062	2671	OD	0	1	Cytoplasm|Cytosol	0	0	0
Q12905	ILF2	45	No	228	Yes	32	13	0	7	21	1	28	OD	6	0	1	94	390	OD	0	1	Cytoplasm|Nucleolus|Nucleolus|Nucleolus|Nucleus|Nucleus|Nucleus	0	0	0
Q9UNE7	STUB1	32	No	167	No	26	6	0	7	38	1	45	OD	7	17	2	151	303	OD	0	1	Cytoplasm|Cytosol|Nucleoplasm|Nucleus	0	0	0
Q6P1X5	TAF2	42	No	60	No	33	3	6	0	51	1	51	OD	3	1	1	487	1199	OD	0	1	Nucleus	0	0	0
Q13619	CUL4A	83	No	209	Yes	73	2	8	15	0	3	15	OD	8	4	2	237	759	OD	0	1	#N/A	0	0	0
P61247	RPS3A	73	No	294	Yes	60	13	0	19	0	1	19	OD	9	0	1	67	264	OD	0	1	Cytoplasm|Cytosol|Endoplasmic reticulum|Nucleolus|Nucleus	0	0	0
P17480	UBTF	118	No	232	Yes	100	12	6	18	6	7	24	OD	6	5	2	250	764	OD	0	1	Nucleolus|Nucleolus	0	0	0
P49005	POLD2	34	No	57	No	31	3	0	2	31	1	33	OD	4	0	1	218	469	OD	0	1	Nucleoplasm|Nucleus	0	0	0
Q15046	KARS	66	No	92	No	53	13	0	12	2	1	14	OD	7	16	2	371	597	OD	1	1	Cell membrane|Cytoplasm|Cytosol|Cytosol|Mitochondrion|Nucleus|Secreted	0	0	0
P15880	RPS2	77	No	294	Yes	69	8	0	15	0	2	15	OD	9	0	1	135	293	OD	0	1	Cytoplasm|Cytosol|Endoplasmic reticulum	0	0	0
P61160	ACTR2	58	No	194	No	52	6	0	15	0	1	15	OD	7	0	2	82	394	OD	0	1	Cell projection|Cytoplasm|Cytoskeleton|Cytosol	0	0	0
Q9UL46	PSME2	28	No	32	No	21	7	0	5	18	1	23	OD	6	0	1	90	239	OD	0	1	Nucleus	0	0	0
Q9BXJ9	NAA15	95	No	52	No	86	2	2	14	0	1	14	OD	8	4	2	260	866	OD	0	1	Cytoplasm|Cytosol|Nucleus	0	0	0
O00232	PSMD12	73	No	85	No	69	4	0	14	0	1	14	OD	8	0	2	145	456	OD	0	1	Cytoplasm|Cytoskeleton|Cytosol|Nucleus|Nucleus	0	0	0
P84098	RPL19	60	No	201	Yes	58	2	0	14	1	1	15	OD	7	0	1	83	196	OD	0	1	Cytosol|Endoplasmic reticulum|Nucleolus	0	0	0
O75367	H2AFY	83	No	234	Yes	64	2	17	11	0	7	11	OD	7	0	3	117	372	OD	0	1	Chromosome|Nucleus|Nucleus	0	0	0
Q13620	CUL4B	174	No	283	Yes	85	25	61	7	0	4	7	OD	6	15	3	229	913	OD	0	1	Nucleus	0	0	0
Q9Y2L1	DIS3	79	No	146	No	76	3	0	14	0	7	14	OD	6	3	2	500	958	OD	0	1	Cytoplasm|Cytosol|Nucleolus|Nucleoplasm|Nucleus|Nucleus	0	0	0
P35998	PSMC2	65	No	253	Yes	61	4	0	14	0	1	14	OD	8	0	2	129	433	OD	0	1	Cytoplasm|Cytosol|Cytosol|Nucleus|P-body	0	0	0
P17980	PSMC3	63	No	174	No	61	2	0	10	5	1	15	OD	7	3	1	119	439	OD	0	1	Cytoplasm|Cytosol|Nucleus|Nucleus|P-body	0	0	0
P61289	PSME3	52	No	100	No	48	3	1	11	0	1	11	OD	7	0	3	92	254	OD	0	1	Cytoplasm|Nucleoplasm|Nucleus	0	0	0
Q99873	PRMT1	85	No	339	Yes	82	3	0	11	0	7	11	OD	7	2	4	119	361	OD	0	1	Cytoplasm|Cytosol|Nucleoplasm|Nucleoplasm|Nucleus|Nucleus	0	0	0
P62333	PSMC6	53	No	174	No	51	0	2	9	0	1	9	OD	6	0	1	85	389	OD	0	1	Cell membrane|Cytoplasm|Cytosol|Nucleoplasm|Nucleus	0	0	0
Q13569	TDG	28	No	38	No	17	0	11	3	20	1	23	OD	4	5	1	227	410	OD	0	1	Nucleoplasm|Nucleus|Nucleus	0	0	0
Q14966	ZNF638	190	No	44	No	88	29	73	13	0	1	13	OD	7	7	5	1046	1978	OD	0	1	Cytoplasmic vesicle|Nucleoplasm|Nucleus speckle	0	0	0
Q12789	GTF3C1	172	No	53	No	98	19	54	12	0	1	12	OD	6	3	2	1011	2109	OD	0	1	Nucleolus|Nucleus|Nucleus	0	0	0
Q9H8H0	NOL11	49	No	21	No	47	2	0	9	1	1	10	OD	4	1	2	361	719	OD	0	1	Nucleolus|Nucleolus	0	0	0
O75925	PIAS1	75	No	164	No	61	12	2	12	0	3	12	OD	6	0	3	214	651	OD	0	1	Cytoskeleton|Nucleus speckle|PML body	0	0	0
O75928	PIAS2	52	No	133	No	47	3	2	10	0	2	10	OD	4	5	3	265	621	OD	0	1	Nucleoplasm|Nucleus|Nucleus speckle|PML body	0	0	0
Q13200	PSMD2	84	No	177	No	70	3	11	10	0	2	10	OD	6	1	3	304	908	OD	0	1	#N/A	0	0	0
Q9Y5Z7	HCFC2	20	No	54	No	18	2	0	1	1	7	2	OD	4	2	2	268	792	OD	0	1	Cell membrane|Cytoplasm|Cytosol|Nucleoplasm|Nucleus	0	0	0
P49591	SARS	54	No	67	No	48	4	2	7	2	1	9	OD	6	1	1	176	514	OD	0	1	Cytoplasm|Cytosol|Nucleus	0	0	0
P26368	U2AF2	58	No	337	Yes	43	6	9	8	0	1	8	OD	8	2	2	140	475	OD	0	1	Nucleoplasm|Nucleus|Nucleus speckle	0	0	0
Q9NWK9	ZNHIT6	47	No	46	No	45	2	0	3	12	1	15	OD	5	4	2	225	470	OD	0	1	Cytoplasmic vesicle|Nucleus speckle	0	0	0
Q9HCK8	CHD8	191	No	315	Yes	91	24	76	8	0	4	8	OD	6	5	2	875	2581	OD	0	1	Nucleoplasm|Nucleus	0	0	0
Q9Y3T9	NOC2L	64	No	158	No	41	10	13	8	0	1	8	OD	3	2	1	565	749	OD	0	1	Nucleolus|Nucleolus|Nucleoplasm|Nucleus	0	0	0
Q9Y5V3	MAGED1	83	No	98	No	76	5	2	6	0	1	6	OD	4	3	2	271	778	OD	0	1	Cell membrane|Cytoplasm|Cytosol|Nucleus	0	0	0
P08621	SNRNP70	57	No	302	Yes	34	0	23	6	0	1	6	OD	7	0	4	175	437	OD	0	1	Nucleoplasm|Nucleoplasm|Nucleus|Nucleus speckle	0	0	0
Q9UPN4	CEP131	120	No	24	No	67	40	13	7	0	1	7	OD	4	9	3	728	1083	OD	0	1	Acrosome|Centriolar satellite|Centrosome|Cilium basal body|Cytoskeleton|Cytoskeleton|Microtubule organizing center	0	0	0
Q92522	H1FX	43	No	98	No	18	7	18	7	0	1	7	OD	5	0	1	89	213	OD	0	1	Chromosome|Nucleolus|Nucleus|Nucleus	0	0	0
Q9Y6X2	PIAS3	33	No	123	No	32	1	0	7	0	1	7	OD	5	0	1	113	628	OD	0	1	Cytoplasm|Nucleoplasm|Nucleus|Nucleus speckle	0	0	0
Q969X6	UTP4	41	No	19	No	39	2	0	7	0	1	7	OD	5	2	3	264	686	OD	0	1	Chromosome|Nucleolus|Nucleolus	0	0	0
Q9UBU9	NXF1	55	No	343	Yes	43	12	0	6	0	1	6	OD	9	0	2	255	619	OD	0	1	Cytoplasm|Nucleoplasm|Nucleoplasm|Nucleus|Nucleus speckle	0	0	0
Q8IYB3	SRRM1	191	No	122	No	13	9	169	6	0	1	6	OD	7	5	2	444	904	OD	0	1	Nucleus|Nucleus matrix|Nucleus speckle|Nucleus speckle	0	0	0
Q13243	SRSF5	51	No	250	Yes	37	1	13	6	0	1	6	OD	5	7	3	152	272	OD	0	1	Nucleolus|Nucleus|Nucleus	0	0	0
Q9HCS7	XAB2	46	No	82	No	42	4	0	6	0	1	6	OD	5	3	1	472	855	OD	0	1	Cytoplasmic vesicle|Nucleus|Nucleus	0	0	0
Q10570	CPSF1	68	No	70	No	47	10	11	5	0	1	5	OD	4	0	1	464	1443	OD	0	1	Nucleoplasm|Nucleoplasm	0	0	0
Q04724	TLE1	41	No	83	No	18	13	10	1	2	1	3	OD	5	0	1	357	770	OD	0	1	Nucleoplasm|Nucleus	0	0	0
O95071	UBR5	191	No	259	Yes	90	43	58	5	0	2	5	OD	5	1	2	948	2799	OD	0	1	Cytosol|Nucleoplasm|Nucleus	0	0	0
Q08170	SRSF4	90	No	191	No	26	0	64	4	0	1	4	OD	4	11	1	265	494	OD	0	1	Nucleus speckle|Nucleus speckle	0	0	0
O00411	POLRMT	28	No	44	No	26	2	0	3	0	1	3	OD	4	0	1	899	1230	OD	1	1	Mitochondrion|Mitochondrion	0	0	0
Q9ULJ6	ZMIZ1	17	No	89	No	14	2	1	3	0	1	3	OD	5	0	2	472	1067	OD	0	1	Cytoplasm|Cytoplasmic vesicle|Nucleoplasm|Nucleus speckle	0	0	0
Q9NPB6	PARD6A	13	No	46	No	9	4	0	0	3	1	3	OD	2	2	2	168	346	OD	0	1	Cell junction|Cell membrane|Centriolar satellite|Centrosome|Cytoplasm|Cytoskeleton|Cytosol|Ruffle|Tight junction	0	0	0
Q15020	SART3	57	No	116	No	40	6	11	2	0	2	2	OD	6	5	4	502	963	OD	0	1	Cajal body|Cytoplasm|Nucleoplasm|Nucleus speckle	0	0	0
Q03111	MLLT1	65	No	129	No	18	1	46	2	0	2	2	OD	4	0	1	231	559	OD	0	1	Nucleoplasm|Nucleus	0	0	0
O94864	SUPT7L	19	No	14	No	16	3	0	0	4	1	4	OD	3	0	3	207	414	OD	0	1	Nucleoplasm|Nucleus	0	0	0
P56537	EIF6	25	No	220	Yes	23	1	1	0	2	1	2	OD	5	0	2	154	245	OD	0	1	Cytoplasm|Nucleolus|Nucleoplasm	0	0	0
P52655	GTF2A1	16	No	55	No	8	2	6	1	0	1	1	OD	4	0	2	122	376	OD	0	1	Cytosol|Nucleoplasm|Nucleus	0	0	0
P42568	MLLT3	52	No	141	No	26	13	13	1	0	7	1	OD	5	1	2	263	568	OD	0	1	Chromosome|Cytosol|Nucleoplasm|Nucleus	0	0	0
O43791	SPOP	12	No	98	No	11	1	0	1	0	1	1	OD	3	0	1	143	374	OD	0	1	Nucleus|Nucleus speckle	0	0	0
P51668	UBE2D1	14	No	213	Yes	14	0	0	1	0	1	1	OD	3	0	1	46	147	OD	0	1	Cytoplasm	0	0	0
Q86TJ2	TADA2B	6	No	99	No	6	0	0	0	1	2	1	OD	2	0	3	148	420	OD	0	1	Nucleus|Nucleus speckle	0	0	0
Q9UL18	AGO1	28	No	207	Yes	21	2	5	0	0	1	0	OD	3	0	1	230	857	OD	0	1	P-body	0	0	0
Q9Y6H1	CHCHD2	5	No	44	No	3	0	2	0	0	1	0	OD	3	5	1	96	151	OD	1	1	Mitochondrion|Mitochondrion intermembrane space|Nucleus	0	0	0
Q9HB65	ELL3	4	No	9	No	3	1	0	0	0	1	0	OD	2	0	2	205	397	OD	0	0	Nucleolus|Nucleoplasm|Nucleus	0	0	0
Q2YD98	UVSSA	22	No	8	No	8	9	5	0	0	1	0	OD	3	0	2	564	709	OD	0	1	Chromosome|Nucleoplasm	0	0	0
O95163	ELP1	50	Yes	29	No	43	2	5	3	0	1	3	D	4	8	1	724	1332	ND	0	1	Cytoplasm|Cytosol|Nucleoplasm|Nucleus	0	0	0
Q9BTC0	DIDO1	257	No	102	No	72	24	98	11	2891	1	2902	D	7	13	4	1400	2240	CVD+OD	0	1	Cytoplasm|Cytoplasmic vesicle|Nucleoplasm|Nucleus|Spindle	0	0	0
Q9UIG0	BAZ1B	171	Yes	264	Yes	110	34	27	24	1022	7	1046	D	8	0	2	516	1483	CVD+OD	0	1	Nucleus|Nucleus	0	0	0
O14497	ARID1A	190	Yes	110	No	57	21	112	10	1145	1	1155	D	5	5	3	1362	2285	CVD+OD	0	1	Nucleoplasm|Nucleus	0	0	0
P51531	SMARCA2	136	No	335	Yes	77	13	46	15	859	7	874	D	5	36	2	715	1590	CVD+OD	0	1	Cytoplasmic vesicle|Cytoskeleton|Nucleoplasm|Nucleus	0	0	0
P19338	NCL	229	Yes	417	Yes	173	22	34	46	561	1	607	D	10	24	1	411	710	CVD+OD	0	1	Cytoplasm|Nucleolus|Nucleolus|Nucleolus|Nucleus|Nucleus	0	0	0
P08670	VIM	179	Yes	210	Yes	152	25	2	30	321	1	351	D	14	15	1	271	466	CVD+OD	0	1	Cell membrane|Cytoplasm|Cytoplasm|Cytoskeleton|Golgi apparatus	0	0	0
Q14978	NOLC1	218	No	177	No	52	26	140	19	460	1	479	D	6	8	3	418	699	CVD+OD	0	1	Cytoplasm|Nucleolus|Nucleolus	0	0	0
Q8N122	RPTOR	71	No	147	No	49	6	16	1	480	1	481	D	5	0	3	534	1335	CVD+OD	0	1	Cytoplasm|Cytoplasmic granule|Cytosol|Lysosome|Lysosome|Nucleoplasm	0	0	0
Q01831	XPC	92	No	97	No	42	7	43	5	235	1	240	D	5	43	3	520	940	CVD+OD	0	1	Cell membrane|Cytoplasm|Nucleus|Nucleus	0	0	0
O60934	NBN	94	No	72	No	82	12	0	9	233	1	242	D	6	19	1	569	754	CVD+OD	0	1	Golgi apparatus|Nucleoplasm|Nucleus|PML body|Telomere	0	0	0
P51532	SMARCA4	139	Yes	476	Yes	73	13	53	15	50	7	65	D	5	2	5	805	1647	CVD+OD	0	1	Nucleoplasm|Nucleus	0	0	0
P10809	HSPD1	178	Yes	369	Yes	177	1	0	39	80	5	119	D	10	9	2	198	573	CVD+OD	1	1	Mitochondrion|Mitochondrion matrix	0	0	0
O75717	WDHD1	102	Yes	111	No	57	21	24	10	246	7	256	D	5	4	2	616	1129	CVD+OD	0	0	Nucleoplasm|Nucleoplasm	0	0	0
Q93009	USP7	95	No	267	Yes	90	5	0	22	130	2	152	D	6	3	2	330	1102	CVD+OD	0	1	Chromosome|Cytoplasm|Nucleus|Nucleus|PML body	0	0	0
P06748	NPM1	141	Yes	528	Yes	99	25	17	27	128	5	155	D	8	0	3	121	294	CVD+OD	0	1	Centrosome|Nucleolus|Nucleolus|Nucleolus|Nucleoplasm|Nucleus|Nucleus	0	0	0
P21333	FLNA	534	Yes	204	Yes	468	35	31	83	0	2	83	D	10	87	2	981	2647	CVD+OD	0	1	Cell cortex|Cell membrane|Cytoskeleton|Cytoskeleton|Cytosol	0	0	0
O15055	PER2	59	Yes	48	No	35	9	15	5	47	7	52	D	4	8	2	692	1255	CVD+OD	0	1	Cytoplasm|Nucleolus|Nucleus|Perinuclear region	0	0	0
Q86T82	USP37	64	No	98	No	43	13	8	2	106	1	108	D	5	1	2	413	979	CVD+OD	0	1	Nucleolus|Nucleus|Nucleus	0	0	0
O14980	XPO1	81	No	447	Yes	79	2	0	16	86	2	102	D	7	5	1	244	1071	CVD+OD	0	1	Cajal body|Cytoplasm|Cytoplasmic vesicle|Cytosol|Nucleolus|Nucleoplasm|Nucleoplasm|Nucleus membrane	0	0	0
Q9NR30	DDX21	140	No	433	Yes	89	10	41	22	93	1	115	D	8	3	2	298	783	CVD+OD	0	1	Nucleolus|Nucleolus|Nucleolus|Nucleoplasm|Nucleus|Nucleus	0	0	0
P42704	LRPPRC	160	Yes	68	No	151	7	2	23	34	3	57	D	10	0	1	842	1394	CVD+OD	1	1	Mitochondrion|Mitochondrion|Nucleoplasm|Nucleus inner membrane|Nucleus outer membrane	0	0	0
P50570	DNM2	91	Yes	181	No	83	7	1	8	105	3	113	D	6	35	5	427	870	CVD+OD	0	1	Cell junction|Clathrin-coated pit|Cytoplasm|Cytoskeleton|Cytosol|Golgi apparatus|Midbody|Phagocytic cup|Phagosome membrane|Postsynaptic density|Synapse	0	0	0
Q9UPY3	DICER1	73	No	325	Yes	58	13	2	0	95	7	95	D	3	2	3	912	1922	CVD+OD	0	1	Cytoplasm|Cytosol	0	0	0
P11142	HSPA8	195	Yes	588	Yes	183	12	0	41	0	7	41	D	10	9	2	204	646	CVD+OD	0	1	Cell membrane|Cytoplasm|Melanosome|Nucleolus	0	0	0
O75694	NUP155	85	Yes	123	No	67	14	4	7	72	1	79	D	8	0	2	652	1391	CVD+OD	0	1	Nuclear pore complex|Nucleus membrane|Nucleus membrane|Nucleus membrane	0	0	0
P12956	XRCC6	153	Yes	257	Yes	131	22	0	40	0	7	40	D	6	0	2	199	609	CVD+OD	0	1	Chromosome|Nucleoplasm|Nucleus|Nucleus	0	0	0
P11021	HSPA5	164	Yes	456	Yes	156	6	2	35	0	7	35	D	9	8	1	185	654	CVD+OD	0	1	Cytoplasm|Cytosol|Endoplasmic reticulum lumen|Melanosome	0	0	0
P27695	APEX1	69	Yes	151	No	51	6	12	16	18	2	34	D	10	23	1	179	318	CVD+OD	1	1	Cytoplasm|Endoplasmic reticulum|Mitochondrion|Nucleolus|Nucleus|Nucleus|Nucleus speckle	0	0	0
P52948	NUP98	277	No	220	Yes	196	55	24	33	3	1	36	D	9	3	6	881	1817	CVD+OD	0	1	Cytoplasmic vesicle|Nuclear pore complex|Nucleoplasm|Nucleoplasm|Nucleus membrane	0	0	0
O75381	PEX14	38	No	55	No	20	15	3	1	34	1	35	D	4	1	2	188	377	CVD+OD	0	1	Nucleolus|Peroxisome|Peroxisome membrane	0	0	0
P22087	FBL	57	No	437	Yes	40	12	5	16	9	1	25	D	7	0	1	161	321	CVD+OD	0	1	Nucleolus|Nucleolus|Nucleus	0	0	0
O43707	ACTN4	167	Yes	161	No	163	4	0	29	0	1	29	D	9	54	3	344	911	CVD+OD	0	1	Cell junction|Cytoplasm|Cytosol|Nucleus|Nucleus	0	0	0
Q01844	EWSR1	165	No	228	Yes	25	6	134	33	0	2	33	D	7	0	6	310	656	CVD+OD	0	1	Cell membrane|Cytoplasm|Nucleolus|Nucleus|Nucleus	0	0	0
P27797	CALR	72	Yes	79	No	60	6	6	15	13	1	28	D	10	0	1	229	417	CVD+OD	0	1	Cell surface|Cytosol|Endoplasmic reticulum lumen|Extracellular matrix|Sarcoplasmic reticulum lumen	0	0	0
Q7Z5J4	RAI1	187	Yes	172	No	88	26	73	9	27	7	36	D	6	2	4	1062	1906	CVD+OD	0	1	Cytoplasm|Nucleoplasm|Nucleus	0	0	0
Q86UE4	MTDH	107	No	23	No	63	15	29	9	17	1	26	D	5	9	1	281	582	CVD+OD	0	1	Endoplasmic reticulum|Endoplasmic reticulum|Endoplasmic reticulum membrane|Nucleolus|Nucleus membrane|Perinuclear region|Tight junction	0	0	0
Q86U86	PBRM1	184	No	287	Yes	119	48	17	19	0	7	19	D	5	68	9	798	1689	CVD+OD	0	1	Nucleoplasm|Nucleus	0	0	0
O94906	PRPF6	101	Yes	135	No	98	1	2	17	0	1	17	D	5	6	2	316	941	CVD+OD	0	1	Nucleoplasm|Nucleus speckle|Nucleus speckle	0	0	0
P82650	MRPS22	36	No	62	No	35	1	0	7	5	1	12	D	5	11	2	192	360	CVD+OD	1	1	Mitochondrion|Mitochondrion	0	0	0
Q92973	TNPO1	41	No	99	No	39	2	0	4	10	1	14	D	4	0	3	255	898	CVD+OD	0	1	Cytoplasm|Cytosol|Cytosol|Nucleoplasm|Nucleus	0	0	0
O14640	DVL1	39	Yes	109	No	21	9	9	0	6	1	6	D	3	0	2	503	695	CVD+OD	0	1	Cell membrane|Cytoplasmic vesicle|Cytosol	0	0	0
Q14192	FHL2	58	Yes	120	No	57	1	0	14	0	1	14	D	5	5	2	195	279	CVD+OD	0	0	Cytoplasm|Cytoskeleton|Focal adhesion|Nucleus	0	0	0
Q99623	PHB2	58	No	165	No	55	3	0	12	0	1	12	D	6	0	2	101	299	CVD+OD	1	1	Cytoplasm|Cytoplasm|Mitochondrion|Mitochondrion inner membrane|Nucleus	0	0	0
P35251	RFC1	163	Yes	141	No	75	27	61	15	0	3	15	D	6	7	2	528	1148	CVD+OD	0	1	Nucleolus|Nucleus|Nucleus|Nucleus	0	0	0
Q9UHX1	PUF60	89	No	106	No	84	5	0	14	0	1	14	D	5	1	6	136	559	CVD+OD	0	1	Cytoplasm|Nucleoplasm|Nucleus|Nucleus	0	0	0
O15105	SMAD7	11	Yes	128	No	8	3	0	2	9	7	11	D	4	0	3	151	426	CVD+OD	0	1	Cytoplasm|Cytosol|Nucleoplasm|Nucleus	0	0	0
Q99523	SORT1	28	Yes	50	No	20	7	0	1	15	1	16	D	3	0	2	320	831	CVD+OD	0	1	Cell membrane|Cell membrane|Cytosol|Endoplasmic reticulum membrane|Endosome membrane|Golgi apparatus|Golgi stack membrane|Lysosome membrane|Membrane|Nucleus membrane	0	0	0
Q12888	TP53BP1	348	No	278	Yes	128	46	174	11	0	7	11	D	7	33	3	920	1972	CVD+OD	0	1	Chromosome|Kinetochore|Nucleoplasm|Nucleus|Nucleus	0	0	0
Q9HCU4	CELSR2	53	Yes	26	No	38	10	5	0	0	1	0	D	4	0	1	1536	2923	CVD+OD	0	0	Cell membrane|Cytosol	0	0	0
Q8N2W9	PIAS4	42	No	162	No	38	4	0	12	0	2	12	D	4	0	1	225	510	CVD+OD	0	1	Nucleoplasm|PML body	0	0	0
P08865	RPSA	50	Yes	255	Yes	47	3	0	10	0	2	10	D	8	14	1	92	295	CVD+OD	0	1	Cell membrane|Cell membrane|Cytoplasm|Cytosol|Nucleus	0	0	0
O75530	EED	40	No	372	Yes	25	0	15	7	10	1	17	D	4	2	3	149	441	CVD+OD	0	1	Chromosome|Nucleoplasm|Nucleus|Nucleus	0	0	0
Q93074	MED12	109	No	81	No	68	13	28	12	0	2	12	D	5	5	3	660	2177	CVD+OD	0	1	Nucleoplasm|Nucleus	0	0	0
O60885	BRD4	121	Yes	332	Yes	56	6	59	10	0	7	10	D	6	8	3	662	1362	CVD+OD	0	1	Chromosome|Nucleoplasm|Nucleus	0	0	0
P62195	PSMC5	63	No	283	Yes	61	2	0	11	0	1	11	D	5	5	2	93	406	CVD+OD	0	1	Cell membrane|Cytoplasm|Cytosol|Nucleus	0	0	0
Q86V81	ALYREF	64	No	228	Yes	41	20	3	10	0	1	10	D	7	0	1	56	257	CVD+OD	0	1	Cytoplasm|Nucleus|Nucleus|Nucleus speckle	0	0	0
P35558	PCK1	18	Yes	52	No	18	0	0	2	4	1	6	D	5	1	2	430	622	CVD+OD	0	0	Cytoplasm	0	0	0
P39019	RPS19	33	Yes	209	Yes	29	4	0	9	0	1	9	D	6	60	1	82	145	CVD+OD	0	1	Nucleus	0	0	0
P30048	PRDX3	36	Yes	126	No	35	1	0	7	0	7	7	D	9	11	2	143	256	CVD+OD	1	1	Cytoplasm|Mitochondrion	0	0	0
P62847	RPS24	36	No	217	Yes	27	8	1	8	0	1	8	D	5	0	4	103	133	CVD+OD	0	1	Cytosol|Endoplasmic reticulum|Nucleus|Nucleus	0	0	0
Q00987	MDM2	124	Yes	503	Yes	83	18	23	4	0	5	4	D	5	0	11	177	491	CVD+OD	0	1	Cytoplasm|Nucleolus|Nucleoplasm|Nucleus	0	0	0
Q9P2K5	MYEF2	37	No	118	No	32	0	5	1	12	1	13	D	5	4	4	289	600	CVD only	0	0	Nucleoplasm|Nucleus	0	0	0
Q13309	SKP2	24	Yes	106	No	19	5	0	2	14	4	16	D	4	0	3	205	424	CVD+OD	0	1	Cytoplasm|Cytosol|Nucleus|Nucleus	0	0	0
O95602	POLR1A	94	No	288	Yes	80	8	6	8	0	7	8	D	4	5	1	741	1720	CVD+OD	0	1	Nucleolus|Nucleolus|Nucleus	0	0	0
Q14498	RBM39	72	No	127	No	54	6	12	7	0	1	7	D	8	1	3	148	530	CVD+OD	0	1	Cytoskeleton|Microtubule organizing center|Nucleoplasm|Nucleus|Nucleus speckle|Nucleus speckle	0	0	0
P63279	UBE2I	25	No	434	Yes	23	0	2	7	0	1	7	D	5	0	1	36	158	CVD+OD	0	1	Cytoplasm|Cytosol|Nucleus	0	0	0
Q9H7Z6	KAT8	46	No	173	No	37	4	5	7	0	7	7	D	3	1	2	172	458	CVD+OD	0	1	Chromosome|Nucleoplasm|Nucleus	0	0	0
O95352	ATG7	22	Yes	98	No	16	6	0	2	1	1	3	D	4	0	3	330	703	CVD+OD	0	1	Cell membrane|Cytoplasm|Cytosol|Nucleoplasm|Preautophagosomal structure	0	0	0
P67870	CSNK2B	37	No	248	Yes	33	4	0	6	0	1	6	D	6	0	1	49	215	CVD+OD	0	1	#N/A	0	0	0
O95571	ETHE1	13	No	17	No	13	0	0	2	1	1	3	D	6	3	1	118	254	CVD+OD	1	1	Cytoplasm|Mitochondrion|Mitochondrion matrix|Nucleus	0	0	0
P40337	VHL	22	Yes	240	Yes	19	0	3	1	3	1	4	D	4	146	3	529	213	CVD+OD	0	1	Cytoplasm|Cytosol|Membrane|Nucleoplasm|Nucleus	0	0	0
Q9H6Z9	EGLN3	7	Yes	299	Yes	7	0	0	0	1	1	1	D	2	1	1	89	239	CVD+OD	0	0	Cytoplasm|Cytosol|Nucleus	0	0	0
O96028	NSD2	110	No	110	No	41	20	49	4	0	1	4	D	5	0	7	564	1365	CVD+OD	0	1	Chromosome|Cytoplasm|Nucleus|Nucleus	0	0	0
Q96L73	NSD1	142	No	241	Yes	48	35	59	4	0	7	4	D	5	10	3	1287	2696	CVD+OD	0	1	Cell membrane|Chromosome|Nucleus|Nucleus	0	0	0
Q9UBK2	PPARGC1A	50	Yes	97	No	35	10	5	4	0	7	4	D	3	2	9	454	798	CVD+OD	0	0	Cytoplasm|Nucleoplasm|Nucleus|PML body	0	0	0
P84103	SRSF3	36	No	113	No	24	12	0	3	0	1	3	D	6	0	2	37	164	CVD+OD	0	1	Cytoplasm|Nucleoplasm|Nucleus|Nucleus speckle	0	0	0
Q01130	SRSF2	54	Yes	93	No	17	4	33	2	0	1	2	D	4	0	2	96	221	CVD+OD	0	1	Nucleoplasm|Nucleus|Nucleus speckle	0	0	0
Q13572	ITPK1	15	No	10	No	14	1	0	2	0	1	2	D	3	0	2	220	414	CVD+OD	1	1	Mitochondrion	0	0	0
Q07157	TJP1	246	Yes	83	No	134	51	61	1	0	1	1	D	5	16	2	836	1748	CVD+OD	0	1	Cell junction|Cell junction|Cell membrane|Cell membrane|Gap junction|Golgi apparatus|Tight junction	0	0	0
P05109	S100A8	14	Yes	36	No	11	3	0	1	1	2	2	D	4	0	1	51	93	CVD+OD	0	0	Cell membrane|Cytoplasm|Cytoskeleton|Cytoskeleton|Secreted	0	0	0
O15360	FANCA	43	No	47	No	39	1	3	0	2	2	2	D	4	17	3	1191	1455	CVD+OD	0	0	Cytoplasm|Nucleus|Nucleus	0	0	0
P58340	MLF1	26	Yes	39	No	24	1	1	1	0	1	1	D	4	2	5	172	268	CVD+OD	0	0	Cytoplasm|Cytosol|Nucleoplasm|Nucleus	0	0	0
Q9Y297	BTRC	16	No	163	No	9	7	0	0	1	1	1	D	2	3	2	240	605	CVD+OD	0	1	Cell membrane|Cytoplasm|Cytosol|Nucleoplasm|Nucleus	0	0	0
P33076	CIITA	20	Yes	35	No	15	1	4	0	0	1	0	D	3	1	4	722	1130	CVD+OD	0	1	Nucleoplasm|Nucleus|PML body	0	0	0
O15520	FGF10	5	Yes	20	No	4	1	0	0	0	1	0	D	2	1	1	125	208	CVD+OD	0	0	Secreted	0	0	0
Q99608	NDN	9	No	54	No	8	1	0	0	0	1	0	D	3	1	1	234	321	CVD+OD	0	1	Cytosol|Nucleoplasm|Nucleus|Perikaryon	0	0	0
Q15466	NR0B2	5	Yes	117	No	5	0	0	0	0	4	0	D	3	4	1	170	257	CVD+OD	0	0	Cytoplasm|Nucleus	0	0	0
P28749	RBL1	53	No	106	No	42	9	2	0	0	1	0	D	3	3	2	517	1068	CVD+OD	0	1	Nucleoplasm|Nucleus	0	0	0
Q08999	RBL2	82	No	100	No	58	4	20	0	0	1	0	D	2	9	2	527	1139	CVD+OD	0	1	Cytosol|Nucleolus|Nucleus|Nucleus	0	0	0
Q6FHJ7	SFRP4	13	Yes	40	No	12	0	1	0	0	1	0	D	2	1	1	241	346	CVD+OD	0	0	Secreted	0	0	0
Q9BQB4	SOST	2	No	9	No	2	0	0	0	0	1	0	D	1	0	2	119	213	CVD+OD	0	0	Extracellular matrix	0	0	0
Q99576	TSC22D3	22	No	37	No	20	2	0	0	0	1	0	D	3	0	3	99	134	CVD+OD	0	1	Cytoplasm|Cytoplasm|Cytosol|Golgi apparatus|Nucleus|Nucleus speckle	0	0	0
Q8WVS4	WDR60	19	No	13	No	11	3	5	0	0	1	0	D	3	1	1	561	1066	CVD+OD	0	1	Cilium|Microtubule organizing center	0	0	0
Q9NWH9	SLTM	129	No	33	No	56	28	45	6	868	1	874	ND	6	1	2	418	1034	ND	0	1	Nucleoplasm|Nucleus|Nucleus|Nucleus	0	0	0
Q8WUM0	NUP133	110	No	92	No	47	28	35	11	779	1	790	ND	5	8	1	541	1156	ND	0	1	Kinetochore|Nuclear pore complex|Nucleus membrane	0	0	0
Q6P2E9	EDC4	125	No	33	No	76	44	5	5	714	1	719	ND	5	0	2	568	1401	ND	0	1	Cytosol|Nucleoplasm|Nucleus|P-body	0	0	0
Q5SRE5	NUP188	108	No	29	No	75	24	9	10	453	1	463	ND	6	2	2	876	1749	ND	0	1	Nuclear pore complex|Nucleus	0	0	0
Q9ULT8	HECTD1	171	No	127	No	69	35	67	1	422	1	423	ND	4	0	1	916	2610	ND	0	1	Nucleolus|Nucleus	0	0	0
Q5T200	ZC3H13	185	No	80	No	28	27	130	0	385	1	385	ND	5	4	2	846	1668	ND	0	1	Cytoskeleton|Nucleoplasm|Nucleus membrane|Nucleus speckle	0	0	0
Q9BVJ6	UTP14A	74	No	157	No	51	21	2	3	372	1	375	ND	6	1	3	263	771	ND	0	1	Nucleolus	0	0	0
Q14C86	GAPVD1	167	No	161	No	95	34	38	5	349	1	354	ND	4	0	6	630	1478	ND	0	1	Cytosol|Endosome|Membrane	0	0	0
Q8N9T8	KRI1	83	No	93	No	42	35	6	4	149	1	153	ND	4	14	1	455	703	ND	0	1	Nucleolus	0	0	0
Q5VYS8	ZCCHC6	71	No	73	No	49	10	12	0	222	1	222	ND	4	0	6	587	1495	ND	0	1	Cytoplasm|Cytoplasm|Cytosol|Nucleoplasm	0	0	0
Q9GZR7	DDX24	93	No	330	Yes	60	11	22	14	148	1	162	ND	5	5	2	446	859	ND	0	1	Cytosol|Nucleolus|Nucleus	0	0	0
Q6P158	DHX57	41	No	199	Yes	27	9	5	1	97	1	98	ND	6	0	3	793	1386	ND	0	1	Cytoskeleton|Cytoskeleton|Cytosol|Nucleolus	0	0	0
Q9NW82	WDR70	55	No	14	No	50	3	2	11	61	1	72	ND	5	0	1	295	654	ND	1	1	Cytosol|Mitochondrion	0	0	0
Q96KR1	ZFR	93	No	44	No	74	16	3	13	23	1	36	ND	10	7	1	372	1074	ND	0	1	Chromosome|Cytoplasm|Cytoplasmic granule|Nucleoplasm|Nucleus|Nucleus	0	0	0
O76031	CLPX	44	No	33	No	36	8	0	2	56	1	58	ND	5	4	1	238	633	ND	1	1	Mitochondrion|Mitochondrion|Mitochondrion nucleoid	0	0	0
Q8TEQ6	GEMIN5	104	No	43	No	76	12	16	13	66	1	79	ND	7	0	1	793	1508	ND	0	1	Cytoplasm|Cytosol|Gem|Nucleoplasm|Nucleus	0	0	0
Q99880	HIST1H2BL	102	No	171	No	67	33	2	19	0	7	19	ND	11	8	1	81	126	ND	0	0	Chromosome|Nucleus	0	0	0
P62807	HIST1H2BI	99	No	176	No	65	27	7	17	0	7	17	ND	10	0	1	302	126	ND	0	0	Chromosome|Nucleus	0	0	0
Q16778	HIST2H2BE	99	No	277	Yes	65	27	7	18	0	7	18	ND	10	4	1	67	126	ND	0	1	Chromosome|Nucleus	0	0	0
P25705	ATP5F1A	129	No	82	No	129	0	0	27	0	1	27	ND	10	1	3	228	553	ND	1	1	Cell membrane|Mitochondrion|Mitochondrion inner membrane	0	0	0
Q13435	SF3B2	162	No	130	No	93	12	57	25	0	1	25	ND	6	0	1	326	895	ND	0	1	Nucleus|Nucleus speckle|Nucleus speckle	0	0	0
P82933	MRPS9	31	No	104	No	29	2	0	3	24	1	27	ND	7	0	1	200	396	ND	1	1	Mitochondrion|Mitochondrion|Nucleolus	0	0	0
Q14562	DHX8	46	No	224	Yes	31	8	7	1	20	1	21	ND	5	2	1	408	1220	ND	0	1	Nucleoplasm|Nucleus|Nucleus	0	0	0
Q9BR76	CORO1B	28	No	71	No	25	3	0	3	8	1	11	ND	6	3	1	267	489	ND	0	1	Cell membrane|Cytoskeleton|Cytosol	0	0	0
Q9Y262	EIF3L	83	No	77	No	80	3	0	17	0	1	17	ND	6	1	2	192	564	ND	0	1	Cytoplasm|Nucleolus|Nucleus	0	0	0
P06576	ATP5F1B	83	No	67	No	73	10	0	14	0	1	14	ND	7	8	1	171	529	ND	1	1	Mitochondrion|Mitochondrion|Mitochondrion|Mitochondrion inner membrane	0	0	0
Q8IUE6	HIST2H2AB	46	No	175	No	27	19	0	10	0	2	10	ND	9	0	1	68	130	ND	0	0	Chromosome|Nucleus|Nucleus	0	0	0
Q9NXF1	TEX10	32	No	73	No	32	0	0	5	18	1	23	ND	5	0	2	399	929	ND	0	1	Cytoplasm|Nucleolus|Nucleoplasm	0	0	0
P42285	MTREX	83	No	43	No	76	3	4	16	0	1	16	ND	6	0	1	391	1042	ND	0	1	Nucleolus|Nucleoplasm|Nucleus|Nucleus|Nucleus	0	0	0
Q9NU22	MDN1	238	No	103	No	142	40	56	16	0	1	16	ND	4	4	1	2705	5596	ND	0	1	Cytoplasm|Cytoskeleton|Cytosol|Nucleolus|Nucleolus|Nucleoplasm|Nucleus	0	0	0
Q15269	PWP2	51	No	126	No	40	3	8	7	8	1	15	ND	4	1	1	509	919	ND	0	1	Cytosol|Nucleolus|Nucleolus	0	0	0
Q9BX40	LSM14B	63	No	48	No	45	18	0	3	16	1	19	ND	5	0	3	169	385	ND	0	1	Cytoplasmic vesicle|Nucleolus	0	0	0
Q9BSC4	NOL10	44	No	111	No	35	9	0	3	24	1	27	ND	4	3	4	277	688	ND	0	1	Nucleolus|Nucleolus	0	0	0
Q32P51	HNRNPA1L2	62	No	265	Yes	33	17	12	13	0	1	13	ND	6	2	1	169	320	ND	0	0	Cytoplasm|Nucleus	0	0	0
Q9NVR7	TBCCD1	15	No	7	No	15	0	0	1	14	1	15	ND	3	1	2	279	557	ND	0	1	Centrosome|Spindle pole	0	0	0
Q8N1G4	LRRC47	38	No	33	No	33	5	0	7	8	1	15	ND	6	2	1	271	583	ND	0	1	Nucleolus	0	0	0
Q9H501	ESF1	103	No	80	No	53	34	16	12	0	1	12	ND	4	8	1	431	851	ND	0	1	Nucleolus|Nucleolus|Nucleoplasm|Nucleus	0	0	0
Q8IX01	SUGP2	125	No	17	No	99	9	17	12	0	1	12	ND	5	14	3	590	1082	ND	0	1	Nucleoplasm|Nucleus|Nucleus	0	0	0
Q12815	TROAP	63	No	10	No	49	12	2	0	19	1	19	ND	4	0	3	455	778	ND	0	0	Cytoplasm	0	0	0
Q96K76	USP47	111	No	84	No	71	16	24	9	0	1	9	ND	5	4	4	508	1375	ND	0	1	Cytoplasm|Cytoskeleton	0	0	0
Q9BV38	WDR18	24	No	215	Yes	24	0	0	2	10	2	12	ND	4	2	1	233	432	ND	0	1	Cytoplasm|Nucleolus|Nucleoplasm|Nucleoplasm	0	0	0
O60841	EIF5B	105	No	139	No	57	5	43	9	0	1	9	ND	6	4	1	469	1220	ND	0	1	Cell membrane|Cytoplasm|Cytoplasm|Cytosol	0	0	0
Q8TDN6	BRIX1	38	No	181	No	31	2	5	8	0	1	8	ND	6	0	1	160	353	ND	0	1	Nucleolus|Nucleolus|Nucleolus|Nucleus	0	0	0
Q8IY37	DHX37	37	No	194	No	32	3	2	2	5	1	7	ND	4	3	1	627	1157	ND	0	1	Nucleus membrane	0	0	0
Q9BZE1	MRPL37	13	No	48	No	13	0	0	2	6	1	8	ND	5	0	1	235	423	ND	1	1	Cytoplasm|Mitochondrion|Mitochondrion|Mitochondrion	0	0	0
Q96HS1	PGAM5	23	No	52	No	23	0	0	7	0	2	7	ND	4	0	2	133	289	ND	1	1	Mitochondrion|Mitochondrion outer membrane	0	0	0
Q9BTE6	AARSD1	57	No	41	No	52	4	0	6	0	1	6	ND	5	0	3	239	412	ND	0	1	Cytoplasm|Cytosol|Nucleus membrane	0	0	0
Q9NYK5	MRPL39	30	No	63	No	27	3	0	5	0	1	5	ND	6	0	2	222	338	ND	1	1	Mitochondrion	0	0	0
Q9Y3A4	RRP7A	18	No	110	No	16	1	1	2	10	1	12	ND	5	4	1	198	280	ND	0	1	#N/A	0	0	0
Q9H6R4	NOL6	40	No	145	No	35	3	2	6	0	1	6	ND	6	5	4	616	1146	ND	1	1	Chromosome|Mitochondrion|Nucleolus|Nucleolus|Nucleus	0	0	0
Q96SI9	STRBP	55	No	33	No	45	10	0	6	0	1	6	ND	6	0	2	191	672	ND	0	1	Cytoplasm|Nucleus	0	0	0
Q8N1N4	KRT78	18	No	14	No	13	5	0	1	10	1	11	ND	4	2	2	360	520	ND	0	0	#N/A	0	0	0
Q9BYG3	NIFK	45	No	243	Yes	38	7	0	4	0	1	4	ND	6	4	1	176	293	ND	0	1	Chromosome|Nucleolus|Nucleolus|Nucleolus|Nucleus	0	0	0
Q99666	RGPD6	190	No	58	No	125	43	22	6	0	1	6	ND	6	0	2	20	1765	ND	0	1	Cytoplasm|Nucleus envelope	0	0	0
O60287	URB1	94	No	89	No	75	16	3	6	0	1	6	ND	5	1	1	699	2271	ND	0	1	Nucleolus|Nucleolus	0	0	0
Q69YN4	VIRMA	97	No	19	No	53	17	27	6	0	1	6	ND	5	0	4	736	1812	ND	0	1	Nucleoplasm|Nucleoplasm|Nucleus|Nucleus speckle	0	0	0
Q5VWN6	FAM208B	135	No	11	No	66	38	31	5	0	2	5	ND	5	0	2	1271	2430	ND	0	1	Cytosol|Nucleus	0	0	0
Q96DV4	MRPL38	9	No	67	No	8	1	0	0	1	1	1	ND	3	2	2	211	380	ND	1	1	Mitochondrion|Mitochondrion	0	0	0
Q9BRT8	CBWD1	36	No	15	No	35	1	0	0	7	1	7	ND	2	1	4	185	395	ND	0	1	#N/A	0	0	0
Q8TEX9	IPO4	32	No	185	No	28	4	0	3	3	1	6	ND	5	1	2	556	1081	ND	0	1	Cytoplasm|Cytosol|Nucleus	0	0	0
Q14146	URB2	40	No	14	No	37	3	0	4	0	1	4	ND	4	0	1	835	1524	ND	0	1	Nucleolus|Nucleolus	0	0	0
Q9H7B2	RPF2	34	No	208	Yes	34	0	0	3	0	1	3	ND	5	7	1	150	306	ND	0	1	Nucleolus|Nucleolus|Nucleolus|Nucleus|Nucleus	0	0	0
P30049	ATP5F1D	9	No	14	No	9	0	0	2	0	1	2	ND	5	0	1	87	168	ND	1	1	Mitochondrion|Mitochondrion inner membrane	0	0	0
Q9ULA0	DNPEP	28	No	26	No	25	3	0	3	0	1	3	ND	5	0	1	280	475	ND	0	1	Cytoplasm|Cytosol	0	0	0
Q9BXW7	HDHD5	15	No	11	No	15	0	0	2	0	1	2	ND	6	1	2	250	423	ND	1	1	Mitochondrion	0	0	0
Q5XKE5	KRT79	34	No	13	No	27	5	2	2	0	1	2	ND	5	1	1	351	535	ND	0	0	#N/A	0	0	0
Q9H857	NT5DC2	18	No	9	No	18	0	0	2	0	1	2	ND	5	2	4	293	520	ND	0	1	#N/A	0	0	0
O94964	SOGA1	134	No	10	No	88	33	13	2	0	1	2	ND	4	0	4	693	1423	ND	0	1	Cytosol|Nucleolus|Secreted	0	0	0
Q8IYQ7	THNSL1	16	No	15	No	16	0	0	2	0	1	2	ND	6	2	1	412	743	ND	1	0	Cytosol|Mitochondrion|Nucleus	0	0	0
Q9C0F1	CEP44	37	No	29	No	31	6	0	2	0	1	2	ND	5	1	2	193	390	ND	0	1	Centrosome|Midbody|Spindle pole	0	0	0
Q96EY7	PTCD3	30	No	61	No	20	10	0	1	2	2	3	ND	6	6	2	382	689	ND	1	1	Mitochondrion|Mitochondrion	0	0	0
Q15006	EMC2	17	No	31	No	15	0	2	2	0	1	2	ND	4	0	1	137	297	ND	0	1	Cytoplasm|Nucleus	0	0	0
O95479	GDH	19	No	1	No	18	0	1	0	0	1	0	ND	6	0	1	515	791	ND	0	0	Cytosol|Endoplasmic reticulum lumen	0	0	0
Q8WVJ2	NUDCD2	19	No	27	No	12	7	0	2	0	1	2	ND	3	0	1	79	157	ND	0	1	Centrosome|Cytoplasm|Cytoskeleton|Cytosol|Kinetochore|Nucleus|Spindle pole	0	0	0
Q5JSZ5	PRRC2B	204	No	23	No	74	25	105	1	0	1	1	ND	5	8	5	1267	2229	ND	0	1	Cytosol|Nucleus	0	0	0
Q5HYI8	RABL3	21	No	9	No	21	0	0	1	2	1	3	ND	5	0	1	124	236	ND	0	1	Nucleoplasm	0	0	0
Q9UIA9	XPO7	35	No	42	No	32	3	0	2	0	1	2	ND	5	2	1	314	1087	ND	0	1	Cytoplasm|Nuclear pore complex|Nucleus|Nucleus	0	0	0
Q9Y312	AAR2	18	No	275	Yes	17	1	0	1	0	1	1	ND	3	2	1	201	384	ND	0	1	Cytosol	0	0	0
Q8WVH0	CPLX3	2	No	3	No	2	0	0	1	0	1	1	ND	2	0	1	92	158	ND	0	0	Membrane|Synapse	0	0	0
Q96T17	MAP7D2	52	No	10	No	35	12	5	0	0	1	0	ND	4	4	5	365	732	ND	0	0	Cytosol|Nucleoplasm	0	0	0
Q9NZM5	NOP53	35	No	72	No	26	8	1	1	0	1	1	ND	4	6	1	320	478	ND	0	1	Nucleolus|Nucleolus|Nucleoplasm	0	0	0
P42696	RBM34	41	No	325	Yes	31	5	5	1	0	1	1	ND	5	1	2	246	430	ND	0	1	Nucleolus|Nucleolus|Nucleus	0	0	0
Q96EQ0	SGTB	18	No	135	No	13	5	0	1	0	1	1	ND	4	2	1	97	304	ND	0	0	Nucleus	0	0	0
Q9C0C9	UBE2O	99	No	163	No	56	11	32	1	0	1	1	ND	5	1	1	494	1292	ND	0	1	Cytoplasm|Nucleus|Nucleus|Nucleus	0	0	0
Q9NNW5	WDR6	31	No	28	No	30	1	0	1	0	1	1	ND	3	0	1	610	1121	ND	0	1	Cell membrane|Cytoplasm|Cytosol	0	0	0
A7E2V4	ZSWIM8	66	No	10	No	26	7	33	1	0	1	1	ND	4	0	5	631	1837	ND	0	1	Cell membrane|Cytosol	0	0	0
Q8IWB7	WDFY1	9	No	95	No	8	1	0	0	0	1	0	ND	4	0	1	205	410	ND	0	1	Early endosome	0	0	0
P60006	ANAPC15	1	No	25	No	1	0	0	0	0	1	0	ND	1	0	2	39	121	ND	0	1	Cytoplasm|Cytoplasmic vesicle|Nucleoplasm|Nucleus	0	0	0
Q9ULI0	ATAD2B	74	No	322	Yes	38	20	16	0	0	7	0	ND	3	1	2	483	1458	ND	0	1	Nucleoplasm|Nucleus	0	0	0
Q8TEB1	DCAF11	19	No	97	No	13	4	2	0	0	1	0	ND	2	0	3	317	546	ND	0	1	Nucleoplasm	0	0	0
Q8TES7	FBF1	37	No	33	No	10	11	16	0	0	1	0	ND	4	4	6	614	1133	ND	0	1	Cell junction|Centriole|Centrosome|Spindle pole	0	0	0
Q8IWL3	HSCB	8	No	154	No	8	0	0	0	0	1	0	ND	2	0	1	128	235	ND	1	1	Cytoplasm|Cytosol|Mitochondrion|Mitochondrion|Nucleus	0	0	0
Q92628	KIAA0232	56	No	7	No	34	11	11	0	0	1	0	ND	3	1	1	609	1395	ND	0	1	Cytosol	0	0	0
Q6ICG6	KIAA0930	39	No	11	No	34	4	1	0	0	1	0	ND	2	0	3	205	404	ND	1	1	Mitochondrion|Nucleus membrane	0	0	0
Q9Y6G3	MRPL42	4	No	31	No	4	0	0	0	0	1	0	ND	2	0	1	78	142	ND	1	1	Cell membrane|Mitochondrion|Mitochondrion	0	0	0
Q6P444	MTFR2	31	No	6	No	23	5	0	0	0	1	0	ND	3	0	2	212	385	ND	1	0	Cytoplasmic vesicle|Mitochondrion	0	0	0
Q9H4K7	MTG2	6	No	41	No	6	0	0	0	0	1	0	ND	2	0	2	264	406	ND	1	1	Mitochondrion|Mitochondrion inner membrane	0	0	0
Q9NXX6	NSMCE4A	23	No	22	No	10	4	9	0	0	1	0	ND	2	1	2	171	385	ND	0	1	Cytoplasm|Nucleoplasm|Nucleus|Telomere	0	0	0
Q6NSJ2	PHLDB3	22	No	17	No	11	7	4	0	0	1	0	ND	3	1	2	425	640	ND	0	1	Cell membrane|Cytosol|Nucleus speckle	0	0	0
Q5JS54	PSMG4	2	No	10	No	2	0	0	0	0	1	0	ND	1	0	3	59	123	ND	1	1	Cytoplasm|Mitochondrion|Nucleus	0	0	0
Q96EA4	SPDL1	30	No	110	No	22	8	0	0	0	1	0	ND	4	6	3	331	605	ND	0	1	Centrosome|Cytosol|Kinetochore|Nucleus|Spindle pole	0	0	0
Q70EL1	USP54	110	No	9	No	50	24	36	0	0	1	0	ND	3	5	7	727	1684	ND	1	0	Mitochondrion	0	0	0
Q9NUD5	ZCCHC3	16	No	91	No	14	0	2	0	0	1	0	ND	4	0	2	73	404	ND	0	0	Cytoplasmic vesicle	0	0	0
Q9UKV3	ACIN1	244	No	78	No	95	30	119	15	3916	1	3931	OD	7	17	4	695	1341	OD	0	1	Cell membrane|Cytosol|Nucleoplasm|Nucleoplasm|Nucleus|Nucleus speckle	0	0	0
Q14204	DYNC1H1	328	No	178	No	256	47	25	40	2022	2	2062	OD	9	27	1	1325	4646	OD	0	1	Centrosome|Cytoplasm|Cytoskeleton|Cytosol	0	0	0
Q6R327	RICTOR	177	No	108	No	128	45	3	5	2598	1	2603	OD	4	3	3	681	1708	OD	1	1	Mitochondrion	0	0	0
P46940	IQGAP1	198	No	178	No	173	15	10	37	1115	1	1152	OD	8	9	1	701	1657	OD	0	1	Cell junction|Cell membrane|Cell membrane	0	0	0
P49790	NUP153	270	No	141	No	166	85	19	30	1569	1	1599	OD	7	20	3	808	1475	OD	0	1	Nuclear pore complex|Nucleus|Nucleus|Nucleus membrane|Nucleus membrane|Nucleus membrane	0	0	0
Q5SW79	CEP170	267	No	50	No	98	77	92	1	2061	1	2062	OD	5	5	3	655	1584	OD	0	1	Centriole|Spindle	0	0	0
Q70CQ2	USP34	155	No	114	No	98	10	47	0	1910	1	1910	OD	4	4	3	1549	3546	OD	0	1	Cytoplasm|Nucleus	0	0	0
Q6PJT7	ZC3H14	177	No	119	No	138	25	14	22	1187	1	1209	OD	7	0	10	480	736	OD	0	1	Cytoplasm|Nucleus speckle|Nucleus speckle	0	0	0
Q9NQS7	INCENP	154	No	26	No	67	54	32	6	1536	1	1542	OD	5	15	2	544	918	OD	0	1	Centromere|Kinetochore|Midbody|Midbody|Nucleus|Nucleus|Nucleus|Spindle	0	0	0
Q9H1A4	ANAPC1	118	No	69	No	80	29	9	1	1380	2	1381	OD	4	0	1	684	1944	OD	0	1	Cytoplasmic vesicle	0	0	0
Q9NR09	BIRC6	165	No	238	Yes	79	34	52	2	1306	3	1308	OD	4	0	1	2064	4857	OD	0	1	Centrosome|Cytoplasmic vesicle|Endosome|Golgi apparatus|Midbody ring|Spindle pole|trans-Golgi network membrane	0	0	0
Q02241	KIF23	125	No	130	No	95	25	5	12	907	1	919	OD	5	1	3	406	960	OD	0	0	Midbody ring|Nucleoplasm|Nucleus|Spindle	0	0	0
O75179	ANKRD17	150	No	169	No	62	19	69	0	730	1	730	OD	8	0	7	902	2603	OD	0	1	Cytoplasm|Nucleus|Nucleus|Nucleus membrane	0	0	0
Q86VI3	IQGAP3	72	No	49	No	60	10	2	2	370	1	372	OD	5	6	1	875	1631	OD	0	0	Nucleolus|Nucleus	0	0	0
Q5T4S7	UBR4	258	No	58	No	121	51	86	8	836	1	844	OD	5	1	6	2055	5183	OD	0	1	Centrosome|Cytoplasm|Cytoskeleton|Cytosol|Membrane|Nucleoplasm|Nucleus	0	0	0
P13639	EEF2	204	No	338	Yes	199	2	3	48	320	1	368	OD	11	8	1	303	858	OD	0	1	Cell membrane|Cytoplasm|Cytoplasm|Cytosol|Nucleus	0	0	0
Q14669	TRIP12	172	No	210	Yes	61	18	93	8	978	1	986	OD	5	6	4	723	1992	OD	0	1	Nucleoplasm|Nucleus speckle	0	0	0
Q14980	NUMA1	298	No	83	No	133	62	103	35	791	1	826	OD	10	22	5	1052	2115	OD	0	1	Cell cortex|Cell membrane|Centrosome|Chromosome|Cytoskeleton|Cytosol|Lateral cell membrane|Nucleoplasm|Nucleoplasm|Nucleus|Nucleus matrix|Spindle pole	0	0	0
Q9Y2J2	EPB41L3	102	No	43	No	75	19	8	3	611	1	614	OD	4	4	4	632	1087	OD	0	1	Cell junction|Cell membrane|Cell membrane|Cytoplasm|Cytoskeleton	0	0	0
Q8NI27	THOC2	140	No	100	No	75	7	57	18	924	1	942	OD	3	11	2	394	1593	OD	0	1	Nucleoplasm|Nucleus|Nucleus speckle	0	0	0
P33991	MCM4	126	No	212	Yes	102	1	23	21	665	5	686	OD	7	5	1	481	863	OD	0	1	Nucleoplasm|Nucleus	0	0	0
P52597	HNRNPF	83	No	121	No	77	6	0	6	439	1	445	OD	7	7	1	144	415	OD	0	1	Nucleoplasm	0	0	0
Q09666	AHNAK	1567	No	79	No	390	104	1073	339	0	1	339	OD	10	72	2	3384	5890	OD	0	1	Cell membrane|Cytosol|Nucleus	0	0	0
Q92576	PHF3	161	No	32	No	74	37	50	6	632	1	638	OD	6	5	2	1009	2039	OD	0	1	Nucleoplasm	0	0	0
P45974	USP5	86	No	56	No	76	10	0	8	423	1	431	OD	4	0	2	305	858	OD	0	1	Cytosol|Nucleoplasm	0	0	0
Q96I24	FUBP3	83	No	56	No	75	7	1	8	497	1	505	OD	6	0	2	243	572	OD	0	1	Cytosol|Nucleoplasm|Nucleus	0	0	0
Q9H6S0	YTHDC2	93	No	217	Yes	52	18	23	3	460	1	463	OD	5	1	1	700	1430	OD	0	1	Cytosol|Nucleoplasm|Nucleus	0	0	0
Q52LW3	ARHGAP29	80	No	24	No	37	32	11	0	458	1	458	OD	4	7	2	630	1261	OD	0	0	Cell membrane|Centrosome|Cytosol|Nucleus	0	0	0
Q8N1F7	NUP93	101	No	73	No	94	7	0	14	403	1	417	OD	6	12	2	371	819	OD	0	1	Nuclear pore complex|Nucleus|Nucleus envelope|Nucleus membrane|Nucleus membrane	0	0	0
P35221	CTNNA1	115	No	96	No	97	16	2	9	519	1	528	OD	8	22	3	356	906	OD	0	1	Adherens junction|Cell junction|Cell junction|Cell membrane|Cell membrane|Cytoskeleton	0	0	0
Q9H0D6	XRN2	113	No	192	No	85	13	15	17	464	7	481	OD	7	5	2	400	950	OD	0	1	Nucleolus|Nucleolus|Nucleus	0	0	0
O43290	SART1	140	No	139	No	114	10	16	22	550	2	572	OD	7	12	1	348	800	OD	0	1	Golgi apparatus|Nucleus|Nucleus speckle	0	0	0
Q15021	NCAPD2	101	No	65	No	60	28	13	3	562	3	565	OD	7	16	1	713	1401	OD	0	1	Chromosome|Cytoplasm|Cytosol|Nucleus|Nucleus	0	0	0
Q9Y490	TLN1	272	No	68	No	153	64	55	33	279	1	312	OD	8	8	1	980	2541	OD	0	1	Cell membrane|Cell surface|Cytoskeleton|Cytosol|Focal adhesion|Focal adhesion|Microtubule organizing center|Ruffle membrane	0	0	0
Q92615	LARP4B	98	No	36	No	64	22	12	0	539	1	539	OD	5	3	1	363	738	OD	0	1	Cytosol|Cytosol	0	0	0
Q92797	SYMPK	101	No	73	No	63	13	25	12	410	1	422	OD	7	0	2	583	1274	OD	0	1	Cell junction|Cell membrane|Cell membrane|Cytoskeleton|Cytosol|Nucleoplasm|Nucleoplasm|Tight junction	0	0	0
P51114	FXR1	110	No	190	No	71	22	17	10	408	1	418	OD	7	8	3	230	621	OD	0	1	Cytoplasm|Cytoplasm|Cytosol	0	0	0
Q9NVI1	FANCI	123	No	39	No	89	27	3	8	373	1	381	OD	3	8	4	770	1328	OD	0	1	Nucleoplasm|Nucleus	0	0	0
Q8IWZ3	ANKHD1	160	No	171	No	82	31	47	0	324	1	324	OD	5	9	6	944	2542	OD	0	1	Cytoplasm	0	0	0
Q9UPN3	MACF1	428	No	96	No	103	54	271	6	7	1	13	OD	6	2	5	3328	7388	OD	0	1	Cell membrane|Cytoplasm|Cytoplasm|Cytoskeleton|Golgi apparatus|Ruffle membrane	0	0	0
Q08J23	NSUN2	136	No	141	No	118	11	7	29	277	1	306	OD	9	3	3	417	767	OD	0	1	Nucleolus|Nucleus|Spindle	0	0	0
Q15459	SF3A1	86	No	143	No	68	13	5	15	229	1	244	OD	7	7	2	252	793	OD	0	1	Nucleus|Nucleus speckle	0	0	0
P18669	PGAM1	56	No	56	No	50	6	0	14	150	1	164	OD	10	0	1	120	254	OD	0	1	#N/A	0	0	0
P57740	NUP107	71	No	94	No	65	6	0	5	292	1	297	OD	5	7	3	451	925	OD	0	1	Centrosome|Kinetochore|Nuclear pore complex|Nucleoplasm|Nucleus membrane	0	0	0
P22102	GART	133	No	70	No	132	1	0	28	243	1	271	OD	9	13	2	490	1010	OD	1	1	Cytosol|Mitochondrion|Nucleoplasm	0	0	0
Q9BTA9	WAC	116	No	71	No	63	17	36	4	303	1	307	OD	4	18	4	287	647	OD	0	1	Nucleoplasm|Nucleus|Nucleus speckle	0	0	0
P11940	PABPC1	134	No	319	Yes	121	13	0	29	132	1	161	OD	9	0	2	248	636	OD	0	1	Cytoplasm|Nucleus	0	0	0
O43795	MYO1B	81	No	105	No	78	3	0	9	101	1	110	OD	6	7	2	470	1136	OD	0	0	Cell membrane	0	0	0
Q15058	KIF14	138	No	85	No	101	21	16	4	269	1	273	OD	4	12	1	768	1648	OD	0	0	Cytoplasm|Cytosol|Midbody|Nucleus|Spindle	0	0	0
O00425	IGF2BP3	77	No	58	No	65	8	4	9	173	1	182	OD	7	5	2	255	579	OD	0	0	Cytoplasm|Cytosol|Nucleus	0	0	0
Q5VTR2	RNF20	81	No	157	No	52	13	16	9	216	1	225	OD	5	0	1	370	975	OD	0	1	Nucleoplasm|Nucleus	0	0	0
Q15942	ZYX	76	No	107	No	48	13	15	8	189	1	197	OD	6	0	2	372	572	OD	0	1	Cytoplasm|Cytoskeleton|Focal adhesion|Focal adhesion|Nucleus	0	0	0
Q9P1Y6	PHRF1	156	No	16	No	60	20	76	6	144	1	150	OD	6	7	3	1183	1649	OD	0	1	#N/A	0	0	0
Q13310	PABPC4	128	No	225	Yes	119	8	1	23	84	1	107	OD	9	6	3	249	644	OD	0	1	Cytoplasm|Cytosol	0	0	0
P36578	RPL4	118	No	313	Yes	101	15	2	28	97	1	125	OD	11	0	1	203	427	OD	0	1	Cytosol|Endoplasmic reticulum|Nucleolus|Nucleus	0	0	0
P42694	HELZ	120	No	132	No	64	32	24	1	204	1	205	OD	6	0	2	785	1942	OD	0	1	Cell membrane|Cytoskeleton|Nucleolus|Nucleus	0	0	0
P46063	RECQL	85	No	116	No	67	4	14	18	124	3	142	OD	5	12	1	350	649	OD	0	1	Nucleoplasm|Nucleus	0	0	0
P33176	KIF5B	100	No	159	No	84	8	8	13	83	1	96	OD	8	0	1	335	963	OD	0	1	Cytoskeleton|Cytosol|Microtubule organizing center	0	0	0
Q92621	NUP205	97	No	60	No	90	5	2	14	182	1	196	OD	6	2	1	904	2012	OD	0	1	Nuclear pore complex|Nucleus membrane	0	0	0
Q14444	CAPRIN1	113	No	53	No	83	6	24	12	176	2	188	OD	6	7	2	317	709	OD	0	1	Cytoplasm|Cytosol|Cytosol|Dendrite	0	0	0
Q6Y7W6	GIGYF2	105	No	60	No	67	16	22	5	86	1	91	OD	5	33	4	678	1299	OD	0	1	Cytosol	0	0	0
P78332	RBM6	94	No	51	No	56	17	21	7	163	1	170	OD	5	2	3	526	1123	OD	0	1	Cytosol|Nucleus|Nucleus speckle	0	0	0
Q02878	RPL6	74	No	295	Yes	67	5	2	16	81	3	97	OD	7	11	1	127	288	OD	0	1	#N/A	0	0	0
O75691	UTP20	98	No	77	No	80	6	12	3	225	1	228	OD	4	2	1	1323	2785	OD	0	1	Cell membrane|Nucleolus|Nucleolus	0	0	0
P31150	GDI1	54	No	68	No	54	0	0	7	48	1	55	OD	5	3	1	106	447	OD	0	1	Cytoplasm|Cytoplasm|Cytoplasmic vesicle|trans-Golgi network	0	0	0
Q12769	NUP160	61	No	35	No	57	2	2	8	136	1	144	OD	4	6	3	727	1436	OD	0	1	Nuclear pore complex	0	0	0
Q96N67	DOCK7	137	No	37	No	71	33	33	2	138	1	140	OD	6	0	7	869	2140	OD	0	1	Axon	0	0	0
P50990	CCT8	133	No	154	No	123	10	0	37	53	1	90	OD	9	5	3	255	548	OD	0	1	Centrosome|Cilium basal body|Cytoplasm|Cytoplasm|Cytoskeleton|Cytosol|Nucleus	0	0	0
O95347	SMC2	111	No	195	Yes	94	12	5	19	72	7	91	OD	6	5	2	542	1197	OD	0	1	Chromosome|Cytoplasm|Nucleolus|Nucleus|Nucleus	0	0	0
Q9UJX2	CDC23	72	No	117	No	62	9	1	6	181	1	187	OD	5	1	3	202	597	OD	0	1	Cytoplasm|Nucleus	0	0	0
P51116	FXR2	80	No	161	No	40	18	22	1	105	1	106	OD	6	2	1	276	673	OD	0	1	Cytoplasm|Cytosol	0	0	0
O95239	KIF4A	118	No	125	No	89	23	6	6	159	2	165	OD	5	6	2	349	1232	OD	0	0	Chromosome|Midbody|Nucleus matrix|Spindle	0	0	0
O76094	SRP72	85	No	76	No	62	3	20	15	118	1	133	OD	8	3	2	313	671	OD	0	1	Cytoplasm|Endoplasmic reticulum	0	0	0
Q8TCS8	PNPT1	81	No	71	No	78	3	0	14	107	1	121	OD	6	11	1	384	783	OD	1	1	Cytoplasm|Mitochondrion|Mitochondrion|Mitochondrion intermembrane space	0	0	0
A6NHR9	SMCHD1	136	No	22	No	118	12	6	23	75	1	98	OD	7	22	3	773	2005	OD	0	1	Chromosome|Nucleoplasm|Nucleus	0	0	0
P04844	RPN2	43	No	56	No	41	2	0	3	129	1	132	OD	5	0	2	310	631	OD	0	1	Endoplasmic reticulum|Endoplasmic reticulum|Endoplasmic reticulum membrane	0	0	0
Q96GQ7	DDX27	65	No	306	Yes	47	9	9	4	147	1	151	OD	6	3	1	400	796	OD	0	1	Chromosome|Nucleolus|Nucleolus	0	0	0
Q9Y4W2	LAS1L	96	No	73	No	73	0	23	12	84	1	96	OD	6	5	4	237	734	OD	0	1	Cytoplasm|Cytosol|Microtubule organizing center|Nucleolus|Nucleoplasm|Nucleoplasm	0	0	0
Q9BUQ8	DDX23	61	No	286	Yes	44	4	13	4	143	1	147	OD	6	0	2	289	820	OD	0	1	Nucleolus|Nucleus|Nucleus	0	0	0
P52907	CAPZA1	42	No	84	No	39	2	1	9	66	1	75	OD	6	5	1	136	286	OD	0	1	Cytoplasm|Cytoskeleton|Cytoskeleton	0	0	0
P55209	NAP1L1	59	No	194	No	45	12	2	11	84	7	95	OD	7	4	3	146	391	OD	0	1	Cytoplasm|Cytoskeleton|Melanosome|Nucleus	0	0	0
O15371	EIF3D	68	No	83	No	63	4	1	12	73	1	85	OD	7	2	3	176	548	OD	0	1	Cytoplasm|Cytosol	0	0	0
Q9NSV4	DIAPH3	89	No	30	No	51	8	9	1	47	1	48	OD	5	1	7	637	1193	OD	0	0	Cell membrane|Cytoskeleton|Cytosol	0	0	0
P05388	RPLP0	60	No	311	Yes	53	2	5	14	49	3	63	OD	8	0	2	143	317	OD	0	1	Cytoplasm|Cytoplasm|Nucleus	0	0	0
Q6NZY4	ZCCHC8	61	No	27	No	44	15	2	1	131	1	132	OD	4	0	2	313	707	OD	0	1	Nucleoplasm|Nucleoplasm|Nucleus|Nucleus	0	0	0
Q9NYH9	UTP6	44	No	103	No	39	5	0	4	80	1	84	OD	4	2	1	306	597	OD	0	1	Nucleolus|Nucleolus	0	0	0
P49915	GMPS	79	No	53	No	75	4	0	16	56	1	72	OD	8	0	2	280	693	OD	0	1	Cytoplasm|Cytosol	0	0	0
P48643	CCT5	120	No	260	Yes	115	5	0	35	33	2	68	OD	8	5	2	247	541	OD	0	1	Centrosome|Cytoplasm|Cytoplasm|Cytosol|Nucleolus	0	0	0
P35606	COPB2	67	No	71	No	64	3	0	8	82	1	90	OD	5	3	2	333	906	OD	0	1	COPI-coated vesicle membrane|Cytoplasm|Cytosol|Cytosol|Golgi apparatus|Golgi apparatus membrane	0	0	0
P78316	NOP14	60	No	103	No	44	9	7	6	94	2	100	OD	5	0	2	534	857	OD	0	1	Nucleolus|Nucleolus|Nucleus	0	0	0
Q15022	SUZ12	64	No	276	Yes	43	7	14	5	99	1	104	OD	5	4	1	237	739	OD	0	1	Nucleolus|Nucleus|Nucleus|Nucleus	0	0	0
O75150	RNF40	65	No	144	No	48	6	11	5	49	1	54	OD	5	2	3	460	1001	OD	0	1	Nucleoplasm|Nucleus	0	0	0
Q7L2E3	DHX30	82	No	245	Yes	74	3	5	8	57	2	65	OD	5	1	3	422	1194	OD	1	1	Cytoplasm|Cytosol|Mitochondrion|Mitochondrion|Mitochondrion nucleoid	0	0	0
P50995	ANXA11	64	No	45	No	64	0	0	10	58	1	68	OD	7	4	2	314	505	OD	0	1	Cytoplasm|Cytoplasm|Cytosol|Melanosome|Nucleoplasm|Nucleoplasm|Nucleus envelope|Spindle	0	0	0
P40222	TXLNA	70	No	29	No	49	3	18	13	42	1	55	OD	5	4	1	241	546	OD	0	1	Centrosome|Cytoplasm|Cytosol|Nucleoplasm	0	0	0
Q8IZH2	XRN1	97	No	190	No	58	11	28	5	61	7	66	OD	5	4	3	729	1706	OD	0	1	Cell membrane|Cytoplasm|Cytosol	0	0	0
Q6P2Q9	PRPF8	214	No	334	Yes	198	15	1	46	0	2	46	OD	7	8	1	604	2335	OD	0	1	Nucleoplasm|Nucleus speckle	0	0	0
Q8WTT2	NOC3L	53	No	128	No	49	4	0	4	82	1	86	OD	4	1	1	404	800	OD	0	1	Nucleolus|Nucleolus|Nucleus|Nucleus speckle	0	0	0
O43159	RRP8	42	No	152	No	20	8	14	4	84	2	88	OD	6	1	1	301	456	OD	0	1	Cytosol|Nucleolus|Nucleolus|Nucleus	0	0	0
P35637	FUS	124	No	237	Yes	51	17	56	30	6	1	36	OD	9	59	2	282	526	OD	0	1	Nucleoplasm|Nucleus	0	0	0
Q9P258	RCC2	68	No	126	No	46	7	15	13	30	1	43	OD	7	0	1	230	522	OD	0	1	Centromere|Nucleolus|Spindle	0	0	0
Q13884	SNTB1	40	No	20	No	35	5	0	1	49	1	50	OD	5	0	2	361	538	OD	0	0	Cell junction|Cytoskeleton|Sarcolemma	0	0	0
Q9NYU2	UGGT1	55	No	43	No	55	0	0	1	39	1	40	OD	6	0	2	738	1555	OD	0	1	Cytosol|Endoplasmic reticulum lumen|Endoplasmic reticulum-Golgi intermediate compartment	0	0	0
Q8NE71	ABCF1	83	No	148	No	56	6	21	9	48	7	57	OD	5	0	2	354	845	OD	0	1	Cytoplasm|Cytoplasm|Cytosol|Nucleoplasm|Nucleus envelope	0	0	0
P23368	ME2	37	No	38	No	37	0	0	10	10	2	20	OD	7	2	2	193	584	OD	1	1	Mitochondrion|Mitochondrion matrix	0	0	0
Q13011	ECH1	41	No	77	No	41	0	0	6	31	1	37	OD	5	5	1	197	328	OD	1	1	Mitochondrion|Mitochondrion|Peroxisome	0	0	0
O43776	NARS	43	No	78	No	40	3	0	8	30	1	38	OD	5	0	2	259	548	OD	0	1	Cytoplasm|Cytosol	0	0	0
P10412	HIST1H1E	110	No	150	No	27	0	83	25	0	1	25	OD	11	13	1	351	219	OD	0	1	Chromosome|Nucleus|Nucleus speckle	0	0	0
P53618	COPB1	83	No	120	No	71	12	0	10	42	1	52	OD	6	0	1	358	953	OD	0	1	Cell membrane|COPI-coated vesicle membrane|Cytoplasm|Cytoplasmic vesicle|Cytosol|Endoplasmic reticulum-Golgi intermediate compartment|Golgi apparatus|Golgi apparatus|Golgi apparatus membrane	0	0	0
Q16555	DPYSL2	68	No	41	No	51	17	0	9	20	1	29	OD	8	1	2	174	572	OD	0	1	Cell membrane|Cytoskeleton|Cytosol|Cytosol|Membrane	0	0	0
Q7Z417	NUFIP2	127	No	25	No	89	31	7	13	43	1	56	OD	5	0	2	341	695	OD	0	1	Cytoplasm|Cytosol|Nucleoplasm|Nucleus|Nucleus	0	0	0
P31930	UQCRC1	47	No	117	No	47	0	0	8	27	7	35	OD	7	4	1	274	480	OD	1	1	Cytosol|Mitochondrion|Mitochondrion inner membrane	0	0	0
P53621	COPA	173	No	87	No	166	7	0	29	5	1	34	OD	7	19	2	461	1224	OD	0	1	COPI-coated vesicle membrane|Cytoplasm|Cytosol|Golgi apparatus|Golgi apparatus membrane|Nucleoplasm|Secreted	0	0	0
Q03252	LMNB2	185	No	88	No	146	30	7	29	0	1	29	OD	8	18	1	357	620	OD	0	1	Nucleus inner membrane|Nucleus membrane	0	0	0
P50914	RPL14	55	No	262	Yes	40	4	11	16	18	1	34	OD	9	7	1	147	215	OD	0	1	Cytoplasm	0	0	0
Q86U44	METTL3	54	No	106	No	37	17	0	4	51	1	55	OD	5	0	2	198	580	OD	0	1	Cytoplasm|Nucleus|Nucleus speckle	0	0	0
Q7Z2W4	ZC3HAV1	160	No	107	No	135	22	2	12	35	1	47	OD	5	9	5	432	902	OD	0	1	Cytoplasm|Cytosol|Golgi apparatus|Nucleus	0	0	0
Q9UJX3	ANAPC7	59	No	50	No	48	11	0	8	38	1	46	OD	5	0	2	206	599	OD	0	1	Cytosol|Nucleoplasm	0	0	0
Q9UKD2	MRTO4	40	No	210	Yes	31	9	0	6	34	1	40	OD	5	0	1	142	239	OD	0	1	Cytoplasm|Nucleolus|Nucleolus|Nucleolus|Nucleus|Nucleus|Nucleus membrane	0	0	0
P51991	HNRNPA3	110	No	358	Yes	66	31	13	21	0	1	21	OD	8	0	2	86	378	OD	0	1	Nucleus|Nucleus	0	0	0
O00566	MPHOSPH10	66	No	119	No	51	6	9	4	48	1	52	OD	6	8	1	337	681	OD	0	1	Chromosome|Nucleolus|Nucleolus	0	0	0
Q9NTJ3	SMC4	158	No	207	Yes	122	21	15	28	0	7	28	OD	6	12	2	632	1288	OD	0	1	Chromosome|Cytoplasm|Cytosol|Nucleus|Nucleus speckle	0	0	0
O95573	ACSL3	59	No	41	No	54	3	2	11	18	1	29	OD	5	1	1	301	720	OD	1	1	Endoplasmic reticulum membrane|Lipid droplet|Microsome membrane|Mitochondrion outer membrane|Nucleolus|Peroxisome membrane	0	0	0
Q3SY69	ALDH1L2	36	No	36	No	36	0	0	7	11	1	18	OD	6	0	3	447	923	OD	1	0	Mitochondrion|Mitochondrion	0	0	0
Q5SY16	NOL9	41	No	55	No	27	7	7	5	29	1	34	OD	5	4	1	310	702	OD	0	1	Cytoskeleton|Nucleolus|Nucleolus|Nucleus	0	0	0
Q8NC51	SERBP1	130	No	197	Yes	100	22	8	20	0	1	20	OD	9	0	4	174	408	OD	0	1	Cytoplasm|Cytoplasm|Cytosol|Nucleus|Perinuclear region	0	0	0
P68366	TUBA4A	115	No	199	Yes	113	2	0	22	0	2	22	OD	9	23	2	160	448	OD	0	1	Cytoskeleton	0	0	0
Q01813	PFKP	91	No	103	No	88	3	0	24	0	1	24	OD	8	0	2	587	784	OD	0	1	Cytoplasm|Cytosol	0	0	0
Q9H8V3	ECT2	113	No	85	No	67	31	15	2	22	1	24	OD	5	12	4	389	914	OD	0	1	Cell junction|Cleavage furrow|Cytoplasm|Midbody|Nucleus|Nucleus|Spindle|Tight junction	0	0	0
P58107	EPPK1	363	No	65	No	234	87	42	26	0	1	26	OD	5	0	1	0	5090	OD	0	0	Apicolateral cell membrane|Basolateral cell membrane|Cell junction|Cell projection|Cytoskeleton|Cytoskeleton|Hemidesmosome|Tight junction	0	0	0
P62942	FKBP1A	19	No	153	No	19	0	0	5	7	1	12	OD	8	0	1	17	108	OD	0	1	Cytosol|Sarcoplasmic reticulum membrane	0	0	0
Q7Z5H3	ARHGAP22	36	No	10	No	24	5	7	1	19	1	20	OD	4	1	5	505	698	OD	0	0	Cell membrane|Cytoplasm|Cytosol|Nucleoplasm|Nucleus	0	0	0
P49368	CCT3	107	No	263	Yes	90	17	0	19	0	1	19	OD	10	2	2	281	545	OD	0	1	Cell membrane|Cytoplasm|Cytosol	0	0	0
P60842	EIF4A1	87	No	406	Yes	84	3	0	16	0	1	16	OD	8	0	2	110	406	OD	0	1	Cytoplasm|Nucleus	0	0	0
Q15154	PCM1	361	No	71	No	158	96	79	9	17	1	26	OD	4	40	3	1340	2024	OD	0	1	Centriolar satellite|Centrosome|Centrosome|Cilium basal body|Cytoplasmic granule|Cytoskeleton|Cytosol|Nucleus membrane	0	0	0
Q9Y520	PRRC2C	302	No	32	No	85	53	164	21	0	1	21	OD	9	10	7	1185	2896	OD	0	1	Cytosol	0	0	0
Q96PZ0	PUS7	59	No	53	No	51	6	2	4	18	1	22	OD	5	0	1	283	661	OD	0	1	Nucleus	0	0	0
P62424	RPL7A	72	No	326	Yes	66	6	0	17	0	1	17	OD	7	0	1	116	266	OD	0	1	#N/A	0	0	0
Q13206	DDX10	68	No	302	Yes	45	11	12	4	30	1	34	OD	5	1	1	495	875	OD	0	1	Cytoplasm|Nucleolus|Nucleolus|Nucleus	0	0	0
Q9UHQ9	CYB5R1	29	No	22	No	29	0	0	4	20	1	24	OD	6	2	1	170	305	OD	1	1	Cytosol|Membrane|Mitochondrion|Nucleolus	0	0	0
P12268	IMPDH2	80	No	103	No	74	3	3	18	2	2	20	OD	9	2	1	176	514	OD	0	1	Cytoplasm|Cytoplasm|Cytosol|Nucleus	0	0	0
Q13347	EIF3I	48	No	128	No	46	0	2	13	5	1	18	OD	7	0	1	114	325	OD	0	1	Cytoplasm|Cytosol|Nucleoplasm	0	0	0
P16402	HIST1H1D	83	No	89	No	33	4	46	15	0	1	15	OD	7	5	1	353	221	OD	0	0	Chromosome|Nucleus	0	0	0
O95793	STAU1	45	No	270	Yes	40	4	1	5	20	1	25	OD	6	1	3	246	577	OD	0	1	Cytoplasm|Cytoplasm|Cytosol|Rough endoplasmic reticulum	0	0	0
Q9UJZ1	STOML2	43	No	84	No	33	10	0	9	9	2	18	OD	6	1	2	134	356	OD	1	1	Cell membrane|Cell membrane|Cytoskeleton|Cytosol|Membrane raft|Mitochondrion|Mitochondrion inner membrane|Mitochondrion intermembrane space	0	0	0
O15042	U2SURP	159	No	44	No	73	27	58	17	0	1	17	OD	6	1	3	334	1029	OD	0	1	Nucleoplasm|Nucleus|Nucleus	0	0	0
P50395	GDI2	94	No	71	No	91	3	0	18	0	1	18	OD	9	0	2	175	445	OD	0	1	Cytoplasm|Membrane	0	0	0
Q13123	IK	94	No	65	No	79	13	2	20	0	1	20	OD	5	0	1	190	557	OD	0	1	Chromosome|Nucleoplasm|Nucleus|Nucleus speckle|Spindle pole	0	0	0
P22234	PAICS	98	No	79	No	95	2	0	19	0	1	19	OD	8	0	2	168	425	OD	0	1	Cytosol	0	0	0
P18124	RPL7	58	No	289	Yes	56	2	0	14	4	1	18	OD	5	0	1	109	248	OD	0	1	Cytosol|Endoplasmic reticulum|Nucleolus	0	0	0
P34897	SHMT2	75	No	141	No	73	2	0	16	0	1	16	OD	7	0	3	214	504	OD	1	1	Cytoplasm|Cytoskeleton|Mitochondrion|Mitochondrion|Mitochondrion inner membrane|Mitochondrion nucleoid|Nucleus	0	0	0
Q9NYQ7	CELSR3	59	No	31	No	41	4	14	0	12	1	12	OD	5	2	2	1562	3312	OD	0	0	Cell membrane	0	0	0
Q9BVP2	GNL3	86	No	209	Yes	77	4	5	18	0	1	18	OD	5	3	2	279	549	OD	0	1	Nucleolus|Nucleolus|Nucleus|Nucleus	0	0	0
O00505	KPNA3	20	No	153	No	17	3	0	1	19	1	20	OD	4	0	1	140	521	OD	0	1	Cytoplasm|Cytosol|Nucleoplasm|Nucleus	0	0	0
P26641	EEF1G	63	No	229	Yes	58	1	4	16	0	2	16	OD	9	0	2	160	437	OD	1	1	Cytoplasm|Mitochondrion	0	0	0
Q02543	RPL18A	62	No	271	Yes	57	5	0	15	0	1	15	OD	8	0	1	93	176	OD	0	1	Cytosol|Nucleolus	0	0	0
Q5JTH9	RRP12	119	No	169	No	97	17	5	18	0	1	18	OD	8	6	3	696	1297	OD	0	1	Nucleolus|Nucleolus|Nucleus membrane	0	0	0
O76021	RSL1D1	114	No	221	Yes	70	17	27	18	0	1	18	OD	8	0	2	320	490	OD	0	1	Nucleolus|Nucleolus	0	0	0
O75534	CSDE1	107	No	49	No	98	9	0	17	0	1	17	OD	7	0	4	320	798	OD	0	1	Cytoplasm|Cytoplasm|Cytosol	0	0	0
Q16777	HIST2H2AC	49	No	261	Yes	31	18	0	11	0	7	11	OD	9	0	1	71	129	OD	0	1	Chromosome|Nucleus	0	0	0
P46060	RANGAP1	79	No	132	No	70	5	4	16	0	1	16	OD	8	0	1	319	587	OD	0	1	Cytoplasm|Cytoplasmic vesicle|Cytosol|Kinetochore|Nucleus membrane|Nucleus membrane|Spindle pole	0	0	0
P09884	POLA1	77	No	146	No	66	7	4	6	21	2	27	OD	6	4	1	459	1462	OD	0	1	Cytosol|Cytosol|Nucleoplasm|Nucleus	0	0	0
Q9Y3I0	RTCB	55	No	53	No	52	3	0	17	0	1	17	OD	7	3	1	231	505	OD	0	1	Cytoplasm|Cytoplasmic vesicle|Cytosol|Nucleoplasm|Nucleus	0	0	0
Q10567	AP1B1	58	No	81	No	50	7	1	0	16	1	16	OD	6	0	4	401	949	OD	0	1	Clathrin-coated vesicle membrane|Cytoplasmic vesicle|Golgi apparatus|Golgi apparatus	0	0	0
P31689	DNAJA1	67	No	228	Yes	61	6	0	15	2	3	17	OD	9	0	2	153	397	OD	1	1	Cell membrane|Cytoplasm|Cytoplasm|Cytoskeleton|Cytosol|Membrane|Microsome|Mitochondrion|Nucleus|Perinuclear region	0	0	0
P30084	ECHS1	40	No	100	No	40	0	0	10	7	1	17	OD	8	22	1	139	290	OD	1	1	Mitochondrion|Mitochondrion matrix	0	0	0
Q6PKG0	LARP1	249	No	173	No	158	51	40	14	0	1	14	OD	8	0	2	417	1096	OD	0	1	Cytoplasm|Cytoplasm|Cytoplasmic granule|Cytosol|Endoplasmic reticulum|Nucleus	0	0	0
P62701	RPS4X	65	No	259	Yes	63	2	0	15	2	1	17	OD	8	0	1	50	263	OD	0	1	Cytoplasm|Nucleolus|Nucleus	0	0	0
P61221	ABCE1	72	No	180	No	71	1	0	15	2	1	17	OD	5	0	1	140	599	OD	1	1	Cytoplasm|Cytosol|Mitochondrion	0	0	0
P63010	AP2B1	95	No	95	No	92	3	0	15	0	1	15	OD	6	0	3	146	937	OD	0	1	Cell membrane|Coated pit|Cytoplasmic vesicle	0	0	0
Q13185	CBX3	60	No	229	Yes	34	25	1	12	0	7	12	OD	7	5	1	60	183	OD	0	1	Nucleus|Nucleus|Nucleus	0	0	0
Q9Y2R4	DDX52	38	No	75	No	37	1	0	4	15	1	19	OD	5	1	1	268	599	OD	0	1	Nucleolus|Nucleolus|Nucleus	0	0	0
Q8IY81	FTSJ3	103	No	212	Yes	75	4	24	15	0	1	15	OD	6	2	1	500	847	OD	0	1	Nucleolus|Nucleolus	0	0	0
O00541	PES1	55	No	211	Yes	48	5	2	10	11	1	21	OD	6	2	2	312	588	OD	0	1	Chromosome|Nucleolus|Nucleolus|Nucleoplasm|Nucleus	0	0	0
Q00169	PITPNA	28	No	30	No	28	0	0	5	7	1	12	OD	5	2	1	75	270	OD	0	1	Cytoplasm	0	0	0
P62888	RPL30	49	No	231	Yes	44	5	0	14	0	1	14	OD	10	0	1	23	115	OD	0	1	Cytoplasm|Cytosol|Endoplasmic reticulum|Nucleolus	0	0	0
P05387	RPLP2	33	No	170	No	18	13	2	7	13	1	20	OD	6	0	1	74	115	OD	0	1	Cytoplasm	0	0	0
P62906	RPL10A	49	No	250	Yes	46	3	0	13	0	1	13	OD	8	9	1	71	217	OD	0	1	Cytosol|Endoplasmic reticulum|Nucleolus	0	0	0
Q99590	SCAF11	236	No	22	No	80	36	120	11	0	1	11	OD	7	5	2	747	1463	OD	0	1	Nucleoplasm|Nucleus|Nucleus	0	0	0
Q9UG63	ABCF2	75	No	133	No	67	4	4	15	0	7	15	OD	5	0	2	250	623	OD	0	1	Cytosol	0	0	0
Q4G176	ACSF3	33	No	21	No	33	0	0	6	13	1	19	OD	6	13	1	417	576	OD	1	1	Mitochondrion	0	0	0
P33992	MCM5	79	No	283	Yes	73	5	1	15	0	4	15	OD	7	10	1	401	734	OD	0	1	Cytosol|Nucleoplasm|Nucleus	0	0	0
P12694	BCKDHA	31	No	13	No	29	0	2	5	15	1	20	OD	6	12	2	267	445	OD	1	1	Mitochondrion matrix	0	0	0
P46778	RPL21	41	No	199	Yes	41	0	0	8	8	1	16	OD	7	8	1	51	160	OD	0	1	Cytosol|Endoplasmic reticulum|Nucleolus	0	0	0
Q14157	UBAP2L	169	No	39	No	89	35	39	10	0	1	10	OD	7	4	5	392	1087	OD	0	1	Cytosol|Nucleus speckle	0	0	0
Q9NVI7	ATAD3A	55	No	65	No	50	2	3	10	3	1	13	OD	6	2	3	385	634	OD	1	1	Mitochondrion inner membrane|Mitochondrion nucleoid	0	0	0
O14654	IRS4	95	No	73	No	50	15	30	0	28	2	28	OD	4	9	1	619	1257	OD	0	0	Cell membrane	0	0	0
P62249	RPS16	43	No	280	Yes	37	6	0	11	0	1	11	OD	8	0	1	53	146	OD	0	1	Cytoplasm|Cytosol|Endoplasmic reticulum	0	0	0
P13196	ALAS1	32	No	40	No	31	0	1	1	10	1	11	OD	4	0	2	316	640	OD	1	1	Mitochondrion|Mitochondrion matrix|Nucleoplasm	0	0	0
P38159	RBMX	147	No	89	No	103	24	20	10	0	1	10	OD	9	6	3	240	391	OD	0	1	Nucleus	0	0	0
P62917	RPL8	49	No	294	Yes	45	4	0	11	0	1	11	OD	7	2	1	116	257	OD	0	1	Cytoplasm|Cytoplasm|Cytosol|Endoplasmic reticulum|Nucleolus|Nucleolus|Nucleus	0	0	0
Q6PL18	ATAD2	159	No	174	No	111	21	27	12	0	2	12	OD	4	7	2	718	1390	OD	0	1	Nucleoplasm|Nucleus	0	0	0
Q9P2M7	CGN	111	No	27	No	61	32	18	0	26	1	26	OD	4	1	2	708	1197	OD	0	0	Cell junction|Cell membrane|Tight junction	0	0	0
P55060	CSE1L	86	No	122	No	84	2	0	13	0	1	13	OD	6	4	4	361	971	OD	0	1	Cytoplasm|Cytosol|Nucleoplasm|Nucleus	0	0	0
Q5BJF6	ODF2	112	No	21	No	99	11	2	11	0	1	11	OD	5	0	10	436	829	OD	0	1	Centriole|Centrosome|Centrosome|Cilium|Spindle pole	0	0	0
Q9P0J1	PDP1	41	No	68	No	35	4	2	13	0	4	13	OD	5	0	2	243	537	OD	1	1	Cytosol|Mitochondrion|Mitochondrion matrix|Nucleoplasm	0	0	0
Q96I99	SUCLG2	44	No	59	No	39	5	0	11	0	1	11	OD	8	6	2	279	432	OD	1	1	Cell membrane|Mitochondrion|Mitochondrion	0	0	0
P36957	DLST	29	No	151	No	27	0	2	6	5	1	11	OD	7	1	2	245	453	OD	1	1	Mitochondrion	0	0	0
Q02539	HIST1H1A	50	No	184	No	21	19	10	10	0	1	10	OD	7	14	1	240	215	OD	0	0	Chromosome|Nucleus	0	0	0
P31943	HNRNPH1	96	No	139	No	90	6	0	8	0	1	8	OD	10	0	1	104	449	OD	0	1	Nucleoplasm	0	0	0
Q10713	PMPCA	35	No	106	No	35	0	0	10	1	7	11	OD	6	3	2	344	525	OD	1	1	Mitochondrion|Mitochondrion inner membrane|Mitochondrion matrix	0	0	0
P46782	RPS5	48	No	265	Yes	40	8	0	10	0	1	10	OD	9	0	1	65	204	OD	0	1	Cytosol|Endoplasmic reticulum	0	0	0
Q9Y5X1	SNX9	54	No	32	No	43	11	0	5	9	1	14	OD	5	0	1	249	595	OD	0	1	Cell membrane|Cell membrane|Clathrin-coated vesicle|Cytoplasm|Cytoplasm|Cytoplasmic vesicle membrane|Cytosol|Ruffle|trans-Golgi network	0	0	0
Q969Z0	TBRG4	32	No	10	No	30	2	0	3	12	1	15	OD	4	1	2	306	631	OD	1	1	Mitochondrion|Mitochondrion	0	0	0
O43491	EPB41L2	156	No	39	No	93	15	48	12	0	1	12	OD	6	7	4	526	1005	OD	0	1	Cell cortex|Cell junction|Cell membrane|Cell membrane|Cytoskeleton|Nucleus	0	0	0
P04181	OAT	44	No	32	No	42	2	0	10	0	1	10	OD	7	36	2	251	439	OD	1	1	Mitochondrion|Mitochondrion matrix|Nucleoplasm	0	0	0
Q5SSJ5	HP1BP3	105	No	126	No	56	9	40	11	0	1	11	OD	6	0	4	207	553	OD	0	1	Chromosome|Nucleus|Nucleus|Nucleus speckle	0	0	0
P25398	RPS12	38	No	276	Yes	37	1	0	9	0	1	9	OD	7	0	1	56	132	OD	0	1	Cytoplasm|Cytoplasm|Cytosol|Nucleolus	0	0	0
Q14694	USP10	113	No	168	No	95	14	4	11	0	1	11	OD	5	9	3	461	798	OD	0	1	Cytoplasm|Cytoplasm|Cytosol|Early endosome|Nucleoplasm|Nucleus	0	0	0
Q9UNX4	WDR3	68	No	97	No	54	14	0	11	0	1	11	OD	5	5	1	488	943	OD	0	1	Nucleolus|Nucleolus|Nucleus|Nucleus membrane	0	0	0
Q14008	CKAP5	124	No	140	No	77	4	43	11	0	7	11	OD	7	5	3	720	2032	OD	0	1	Cell membrane|Centrosome|Cytosol|Kinetochore|Nucleolus|Spindle|Spindle pole	0	0	0
P62750	RPL23A	41	No	252	Yes	35	6	0	10	0	1	10	OD	7	8	1	75	156	OD	0	1	Cytosol|Nucleolus|Nucleolus|Nucleus	0	0	0
Q13885	TUBB2A	78	No	193	No	73	5	0	9	0	1	9	OD	8	9	1	53	445	OD	0	1	Cytoskeleton	0	0	0
Q13601	KRR1	54	No	165	No	40	9	5	9	3	1	12	OD	6	0	2	202	381	OD	0	1	Cytoplasm|Nucleolus|Nucleolus|Nucleus|Nucleus	0	0	0
Q9NVX2	NLE1	23	No	96	No	22	1	0	0	15	1	15	OD	3	5	2	256	485	OD	0	1	Nucleolus|Nucleolus|Nucleus	0	0	0
Q9BY77	POLDIP3	81	No	141	No	74	7	0	9	0	1	9	OD	6	0	2	226	421	OD	0	1	Cytoplasm|Cytosol|Nucleus|Nucleus speckle|Nucleus speckle	0	0	0
O75400	PRPF40A	136	No	169	No	82	12	42	9	0	1	9	OD	6	0	4	309	957	OD	0	1	Nucleus|Nucleus matrix|Nucleus speckle|Nucleus speckle	0	0	0
O75683	SURF6	28	No	90	No	19	3	6	1	19	1	20	OD	3	2	1	262	361	OD	0	1	Nucleolus|Nucleolus|Nucleoplasm|Nucleus	0	0	0
Q9Y5J1	UTP18	55	No	99	No	41	13	0	9	0	1	9	OD	4	0	1	289	556	OD	0	1	Nucleolus|Nucleolus|Nucleus|Nucleus membrane	0	0	0
P49750	YLPM1	167	No	37	No	67	15	85	10	0	1	10	OD	7	0	3	1113	1951	OD	0	1	Nucleoplasm|Nucleus|Nucleus speckle|Nucleus speckle	0	0	0
Q14697	GANAB	99	No	79	No	75	1	11	5	1	1	6	OD	9	16	3	447	944	OD	0	1	Cytosol|Endoplasmic reticulum|Endoplasmic reticulum|Golgi apparatus|Melanosome|Nucleus membrane	0	0	0
P62263	RPS14	29	No	291	Yes	26	3	0	6	0	1	6	OD	6	0	1	34	151	OD	0	1	Cytosol|Endoplasmic reticulum	0	0	0
Q9UHB9	SRP68	71	No	109	No	58	5	8	9	0	1	9	OD	6	0	4	295	627	OD	0	1	Cytoplasm|Cytosol|Focal adhesion|Nucleolus	0	0	0
Q9Y305	ACOT9	53	No	19	No	52	1	0	7	0	1	7	OD	5	0	4	157	439	OD	1	1	Cell membrane|Cytosol|Mitochondrion|Nucleoplasm	0	0	0
Q96CM8	ACSF2	38	No	14	No	36	2	0	7	1	1	8	OD	4	3	4	301	615	OD	1	1	Cytoskeleton|Cytosol|Mitochondrion|Nucleoplasm	0	0	0
Q5T160	RARS2	18	No	18	No	18	0	0	1	6	1	7	OD	5	2	1	306	578	OD	1	1	Cytosol|Mitochondrion matrix|Nucleus	0	0	0
P32969	RPL9	35	No	216	Yes	34	0	1	9	0	1	9	OD	6	0	1	83	192	OD	0	1	Cytoplasm|Cytoplasm|Cytoplasm|Cytosol|Cytosol|Cytosol|Endoplasmic reticulum|Endoplasmic reticulum|Endoplasmic reticulum|Nucleolus|Nucleolus|Nucleolus|Nucleolus|Nucleolus|Nucleolus	0	0	0
Q2TAY7	SMU1	38	No	55	No	36	2	0	9	0	1	9	OD	5	0	2	105	513	OD	0	1	Cytoplasm|Cytoplasmic vesicle|Nucleus|Nucleus speckle	0	0	0
P48788	TNNI2	13	No	18	No	7	6	0	0	8	1	8	OD	3	1	2	116	182	OD	0	0	Cytoskeleton|Nucleoplasm	0	0	0
Q14166	TTLL12	40	No	25	No	36	4	0	3	12	1	15	OD	5	3	1	428	644	OD	0	1	Cell membrane|Cytosol	0	0	0
P83916	CBX1	45	No	198	Yes	32	8	5	7	0	7	7	OD	6	0	1	42	185	OD	0	1	Nucleus|Nucleus|Nucleus	0	0	0
P62266	RPS23	25	No	206	Yes	25	0	0	7	0	1	7	OD	6	2	1	25	143	OD	0	1	Cytosol|Endoplasmic reticulum	0	0	0
Q8N3U4	STAG2	89	No	75	No	74	7	8	9	0	1	9	OD	4	2	2	425	1231	OD	0	1	Centromere|Chromosome|Nucleus	0	0	0
P22695	UQCRC2	50	No	157	No	46	3	1	6	0	7	6	OD	6	8	1	218	453	OD	1	1	Mitochondrion|Mitochondrion inner membrane	0	0	0
O95886	DAP3	26	No	82	No	18	4	4	0	0	1	0	OD	2	0	1	475	979	OD	0	1	Cell membrane|Postsynaptic density|Synapse	0	0	0
Q86YR7	MCF2L2	16	No	11	No	15	1	0	0	17	1	17	OD	4	6	4	608	1114	OD	0	0	Cell membrane|Cytosol	0	0	0
Q15843	NEDD8	24	No	572	Yes	24	0	0	4	1	1	5	OD	6	0	1	15	81	OD	0	1	Cytosol|Nucleoplasm|Nucleus	0	0	0
Q99567	NUP88	78	No	36	No	67	9	2	8	0	1	8	OD	5	0	1	423	741	OD	0	1	Nuclear pore complex|Nucleoplasm	0	0	0
Q16822	PCK2	28	No	32	No	28	0	0	0	8	1	8	OD	5	1	2	438	640	OD	1	1	Mitochondrion|Mitochondrion	0	0	0
P56182	RRP1	28	No	120	No	15	4	9	3	10	1	13	OD	4	4	1	252	461	OD	0	1	Nucleolus|Nucleolus	0	0	0
Q9UBZ4	APEX2	14	No	47	No	13	1	0	0	8	1	8	OD	2	2	1	205	518	OD	1	1	Cytoplasm|Cytoplasmic vesicle|Mitochondrion|Nucleolus|Nucleus|Nucleus	0	0	0
P57678	GEMIN4	35	No	38	No	30	4	1	3	4	1	7	OD	4	5	1	590	1058	OD	0	1	Cytoplasm|Cytosol|Gem|Nucleolus|Nucleus|Nucleus	0	0	0
O94925	GLS	45	No	25	No	42	2	1	6	0	1	6	OD	6	9	3	203	669	OD	1	1	Cytosol|Mitochondrion|Mitochondrion	0	0	0
O15027	SEC16A	398	No	81	No	202	56	123	7	0	1	7	OD	6	8	5	1245	2179	OD	0	1	Endoplasmic reticulum|Endoplasmic reticulum membrane|Golgi apparatus|Golgi apparatus membrane	0	0	0
Q86UV5	USP48	79	No	88	No	68	7	4	5	4	1	9	OD	6	4	8	346	1035	OD	1	1	Cytoplasm|Cytosol|Mitochondrion|Nucleoplasm|Nucleus	0	0	0
Q86XP3	DDX42	83	No	247	Yes	48	16	19	4	0	1	4	OD	6	0	2	363	938	OD	0	1	Cajal body|Cytoplasm|Nucleus speckle|Nucleus speckle	0	0	0
Q15397	PUM3	67	No	82	No	56	11	0	7	0	1	7	OD	6	13	1	448	648	OD	0	1	Chromosome|Nucleolus|Nucleolus|Nucleoplasm	0	0	0
O60306	AQR	48	No	50	No	44	0	4	7	0	1	7	OD	4	0	1	572	1485	OD	0	1	Nucleoplasm|Nucleus|Nucleus	0	0	0
Q14137	BOP1	52	No	127	No	42	1	9	7	0	1	7	OD	6	0	2	53	746	OD	0	1	Nucleolus|Nucleolus|Nucleoplasm|Nucleus	0	0	0
Q9H8J5	MANSC1	16	No	6	No	16	0	0	2	0	1	2	OD	3	5	2	228	431	OD	0	1	Cytoplasmic vesicle|Golgi apparatus|Membrane	0	0	0
O60701	UGDH	58	No	29	No	55	3	0	7	0	2	7	OD	4	0	3	179	494	OD	0	0	Nucleoplasm	0	0	0
Q86VM9	ZC3H18	157	No	136	No	32	7	118	7	0	1	7	OD	5	4	2	592	953	OD	0	1	Nucleus|Nucleus speckle	0	0	0
Q9Y678	COPG1	78	No	70	No	72	5	1	6	0	1	6	OD	6	0	1	391	874	OD	0	1	COPI-coated vesicle membrane|Cytoplasm|Cytosol|Golgi apparatus|Golgi apparatus membrane|Nucleoplasm	0	0	0
Q06210	GFPT1	61	No	74	No	57	4	0	3	7	2	10	OD	4	11	2	189	699	OD	0	1	Nucleolus|Nucleus	0	0	0
Q71RC2	LARP4	113	No	111	No	76	36	1	6	1	1	7	OD	4	11	7	344	724	OD	0	1	Cytoplasm|Cytoplasmic granule|Cytosol|Cytosol|Nucleus	0	0	0
Q4G0N4	NADK2	37	No	8	No	37	0	0	5	0	1	5	OD	7	0	3	161	442	OD	1	1	Mitochondrion	0	0	0
Q9UN70	PCDHGC3	39	No	10	No	37	1	1	0	6	1	6	OD	3	2	2	471	934	OD	0	0	Cell membrane|Cell membrane	0	0	0
O60271	SPAG9	191	No	47	No	87	60	44	4	0	1	4	OD	6	0	6	515	1321	OD	0	1	Acrosome|Cytoplasm|Cytoplasm|Cytosol|Microtubule organizing center|Perinuclear region	0	0	0
Q8N8A6	DDX51	34	No	234	Yes	21	4	9	3	4	1	7	OD	5	9	1	423	666	OD	0	1	Cytosol|Nucleolus|Nucleolus|Nucleus	0	0	0
Q8TDD1	DDX54	70	No	301	Yes	51	12	7	6	0	1	6	OD	7	9	2	532	881	OD	0	1	Golgi apparatus|Nucleolus|Nucleolus|Nucleus	0	0	0
Q9NY93	DDX56	31	No	336	Yes	25	6	0	2	3	1	5	OD	4	0	2	325	547	OD	0	1	Nucleolus|Nucleus	0	0	0
Q7L8L6	FASTKD5	25	No	4	No	21	4	0	2	2	1	4	OD	7	0	1	386	764	OD	1	1	Mitochondrion nucleoid	0	0	0
Q86UY8	NT5DC3	10	No	8	No	10	0	0	1	6	1	7	OD	4	1	2	235	548	OD	1	0	Cytosol|Mitochondrion	0	0	0
O75439	PMPCB	28	No	120	No	26	2	0	5	0	7	5	OD	6	2	1	270	489	OD	1	1	Mitochondrion|Mitochondrion matrix	0	0	0
P62841	RPS15	24	No	196	Yes	20	4	0	6	0	1	6	OD	5	0	1	50	145	OD	0	1	Cytoplasm|Cytosol|Endoplasmic reticulum|Nucleolus|Nucleus	0	0	0
O60493	SNX3	40	No	36	No	39	1	0	6	0	1	6	OD	6	0	4	54	162	OD	0	1	Cytoplasm|Early endosome|Phagosome	0	0	0
Q7Z5K2	WAPL	111	No	27	No	77	18	16	6	0	1	6	OD	5	3	3	421	1190	OD	0	1	Chromosome|Cytoplasm|Nucleus	0	0	0
Q8IWX8	CHERP	69	No	41	No	30	8	31	5	0	1	5	OD	5	1	1	344	916	OD	0	1	Cytoplasm|Endoplasmic reticulum|Perinuclear region	0	0	0
Q9Y2A7	NCKAP1	60	No	44	No	49	9	2	1	4	1	5	OD	6	0	2	354	1128	OD	0	0	Cell membrane|Cytosol|Lamellipodium membrane	0	0	0
Q13492	PICALM	78	No	44	No	63	15	0	5	0	1	5	OD	6	11	5	297	652	OD	0	1	Clathrin-coated pit|Clathrin-coated vesicle|Cytoplasmic vesicle|Golgi apparatus|Nucleus	0	0	0
P63173	RPL38	21	No	167	No	21	0	0	5	0	1	5	OD	5	0	1	8	70	OD	0	1	Cytosol|Endoplasmic reticulum	0	0	0
Q96NL6	SCLT1	31	No	25	No	26	4	1	2	6	1	8	OD	4	5	4	346	688	OD	0	1	Centriole|Cytoskeleton|Cytosol	0	0	0
Q13895	BYSL	38	No	168	No	29	6	3	5	0	1	5	OD	5	2	1	223	437	OD	0	1	Cytoplasm|Nucleolus|Nucleolus|Nucleus	0	0	0
Q9UBF2	COPG2	51	No	51	No	49	2	0	4	0	1	4	OD	7	2	2	120	871	OD	0	1	COPI-coated vesicle membrane|Cytosol|Golgi apparatus membrane	0	0	0
Q9UET6	FTSJ1	24	No	147	No	22	2	0	1	8	1	9	OD	4	0	2	78	329	OD	0	1	Cytoplasm|Cytosol	0	0	0
Q8TD30	GPT2	13	No	28	No	12	1	0	2	0	1	2	OD	7	0	2	210	523	OD	1	1	Mitochondrion	0	0	0
Q92802	N4BP2L2	30	No	8	No	24	3	3	5	0	1	5	OD	5	0	3	639	583	OD	0	1	Nucleoplasm	0	0	0
P13667	PDIA4	84	No	136	No	82	1	1	4	0	1	4	OD	6	5	1	386	645	OD	0	1	Endoplasmic reticulum|Endoplasmic reticulum lumen|Melanosome	0	0	0
Q96C36	PYCR2	32	No	35	No	30	0	2	4	0	1	4	OD	6	2	1	146	320	OD	1	1	Cytoplasm|Mitochondrion|Mitochondrion	0	0	0
Q08188	TGM3	25	No	6	No	24	1	0	0	10	1	10	OD	2	2	1	480	693	OD	0	0	Cytoplasm	0	0	0
Q9UM11	FZR1	50	No	241	Yes	37	11	2	3	0	7	3	OD	5	0	3	171	496	OD	0	1	Cytoplasm|Nucleoplasm|Nucleus|Nucleus membrane	0	0	0
Q9Y3D9	MRPS23	16	No	52	No	14	1	1	3	1	1	4	OD	6	0	1	103	190	OD	1	1	Mitochondrion|Mitochondrion|Nucleus membrane	0	0	0
P11177	PDHB	29	No	82	No	29	0	0	4	0	1	4	OD	6	6	3	140	359	OD	1	1	Cytoplasm|Mitochondrion|Mitochondrion matrix|Nucleoplasm	0	0	0
A0MZ66	SHTN1	77	No	7	No	60	14	3	1	0	1	1	OD	4	0	8	181	631	OD	0	0	Axon|Cell membrane|Cytoskeleton|Cytosol|Filopodium|Growth cone|Lamellipodium|Nucleus|Perikaryon	0	0	0
P30260	CDC27	97	No	243	Yes	76	15	6	4	0	2	4	OD	3	2	2	436	824	OD	0	1	Cytoplasm|Nucleoplasm|Nucleus	0	0	0
Q07864	POLE	70	No	149	No	52	16	2	0	4	3	4	OD	3	13	1	1477	2286	OD	0	1	Cell membrane|Nucleus|Nucleus	0	0	0
Q9Y2P8	RCL1	27	No	86	No	27	0	0	1	2	1	3	OD	4	0	2	224	373	OD	0	1	Nucleolus|Nucleoplasm	0	0	0
Q86WX3	RPS19BP1	14	No	14	No	14	0	0	1	3	1	4	OD	5	2	1	69	136	OD	0	1	Cytosol|Nucleolus|Nucleolus|Nucleolus|Nucleus|Nucleus	0	0	0
Q5T1C6	THEM4	17	No	14	No	17	0	0	2	4	1	6	OD	5	2	1	134	240	OD	1	1	Cell membrane|Cytoplasm|Mitochondrion|Mitochondrion inner membrane|Mitochondrion intermembrane space|Ruffle membrane	0	0	0
P07919	UQCRH	11	No	23	No	10	1	0	2	3	1	5	OD	5	1	1	49	91	OD	1	1	Mitochondrion inner membrane	0	0	0
O43592	XPOT	25	No	49	No	24	1	0	4	0	1	4	OD	4	1	1	390	962	OD	0	1	Cytoplasm|Cytosol|Nucleoplasm|Nucleus	0	0	0
P22830	FECH	20	No	27	No	16	4	0	3	0	1	3	OD	5	15	2	203	423	OD	1	1	Mitochondrion inner membrane	0	0	0
Q9UII4	HERC5	31	No	104	No	29	2	0	0	1	1	1	OD	3	0	1	457	1024	OD	0	1	Perinuclear region	0	0	0
Q96RQ3	MCCC1	34	No	35	No	30	4	0	3	0	1	3	OD	6	27	1	400	725	OD	1	1	Mitochondrion|Mitochondrion matrix	0	0	0
Q99797	MIPEP	20	No	17	No	20	0	0	2	3	1	5	OD	5	2	1	372	713	OD	1	1	Mitochondrion|Mitochondrion matrix	0	0	0
Q9BYD6	MRPL1	11	No	160	No	8	3	0	1	5	1	6	OD	3	2	1	173	325	OD	1	1	Mitochondrion|Mitochondrion	0	0	0
Q6IN85	PPP4R3A	70	No	25	No	51	9	10	3	0	1	3	OD	4	0	4	176	833	OD	0	1	Centrosome|Cytoplasm|Nucleoplasm|Nucleus	0	0	0
Q13162	PRDX4	26	No	110	No	25	0	1	3	0	3	3	OD	7	0	1	65	271	OD	0	1	Cytoplasm|Cytosol|Endoplasmic reticulum|Endoplasmic reticulum	0	0	0
O43818	RRP9	31	No	98	No	14	1	16	3	0	1	3	OD	5	5	1	224	475	OD	0	1	Nucleolus|Nucleus	0	0	0
Q8WU76	SCFD2	21	No	4	No	21	0	0	1	5	1	6	OD	3	0	2	366	684	OD	0	1	Nucleus	0	0	0
Q15436	SEC23A	37	No	99	No	37	0	0	3	0	1	3	OD	4	4	2	334	765	OD	0	1	COPII-coated vesicle membrane|Cytoplasmic vesicle|Cytosol|Endoplasmic reticulum membrane|Nucleoplasm	0	0	0
Q3ZCM7	TUBB8	34	No	136	No	33	1	0	3	0	1	3	OD	6	18	1	256	444	OD	0	0	Cytoskeleton|Spindle	0	0	0
O15213	WDR46	25	No	143	No	14	9	2	1	4	1	5	OD	5	2	1	310	610	OD	0	1	Nucleolus	0	0	0
P61204	ARF3	21	No	155	No	20	1	0	3	0	1	3	OD	6	0	2	39	181	OD	0	1	Golgi apparatus|Perinuclear region	0	0	0
Q8IX12	CCAR1	69	No	31	No	47	10	12	3	0	1	3	OD	6	5	2	416	1150	OD	0	1	Perinuclear region	0	0	0
P02008	HBZ	20	No	28	No	18	2	0	3	0	1	3	OD	3	0	1	36	142	OD	0	0	#N/A	0	0	0
Q969F9	HPS3	41	No	5	No	38	3	0	3	0	1	3	OD	3	3	2	522	1004	OD	0	1	Cell membrane|Cytoplasm|Cytosol|Golgi apparatus	0	0	0
P12035	KRT3	33	No	17	No	25	8	0	2	0	1	2	OD	5	3	1	386	628	OD	0	0	#N/A	0	0	0
O75592	MYCBP2	358	No	108	No	176	42	139	3	0	1	3	OD	4	2	2	1724	4640	OD	0	1	Cytosol|Nucleus	0	0	0
O15067	PFAS	59	No	55	No	57	1	1	3	0	1	3	OD	6	7	1	760	1338	OD	0	1	Cell membrane|Cytoplasm|Nucleoplasm	0	0	0
Q9NW13	RBM28	52	No	122	No	33	10	9	3	0	1	3	OD	6	1	2	402	759	OD	0	1	Nucleolus|Nucleolus	0	0	0
P05386	RPLP1	22	No	163	No	10	10	2	3	0	1	3	OD	5	0	2	52	114	OD	0	1	Cytoplasm|Cytosol|Endoplasmic reticulum	0	0	0
Q15437	SEC23B	36	No	81	No	36	0	0	3	0	1	3	OD	3	11	1	428	767	OD	0	1	COPII-coated vesicle membrane|Cytoplasmic vesicle|Cytosol|Endoplasmic reticulum membrane	0	0	0
Q9Y676	MRPS18B	15	No	59	No	13	1	1	2	0	1	2	OD	4	0	1	144	258	OD	1	1	Cell junction|Cytoplasm|Mitochondrion|Mitochondrion	0	0	0
Q96EP1	CHFR	32	No	76	No	24	2	6	1	0	1	1	OD	3	8	5	334	664	OD	0	1	Cytoskeleton|Nucleus|PML body	0	0	0
Q68CQ4	DIEXF	32	No	38	No	24	3	5	2	0	1	2	OD	4	0	1	410	756	OD	0	1	Golgi apparatus|Nucleolus|Nucleoplasm|Nucleus	0	0	0
Q9H0R8	GABARAPL1	14	No	274	Yes	13	1	0	2	0	1	2	OD	5	0	2	57	117	OD	0	1	Autophagosome|Cytoplasm|Cytoplasmic vesicle membrane|Cytoskeleton|Endoplasmic reticulum|Golgi apparatus|Nucleus	0	0	0
O94832	MYO1D	55	No	78	No	52	1	2	2	0	1	2	OD	5	4	1	487	1006	OD	0	1	Cytosol	0	0	0
Q86X76	NIT1	15	No	51	No	15	0	0	0	1	2	1	OD	3	0	5	207	327	OD	1	1	Cytoplasm|Mitochondrion	0	0	0
A3KMH1	VWA8	37	No	74	No	33	4	0	2	0	1	2	OD	6	0	3	1069	1905	OD	1	1	Cytoplasmic vesicle|Lipid droplet|Mitochondrion	0	0	0
Q9HCK1	ZDBF2	58	No	8	No	28	15	15	0	4	1	4	OD	4	0	1	1288	2354	OD	0	1	Cytosol|Nucleoplasm	0	0	0
Q8NHS0	DNAJB8	5	No	59	No	5	0	0	0	0	1	0	OD	2	0	1	169	232	OD	0	0	#N/A	0	0	0
Q6ZN66	GBP6	10	No	6	No	10	0	0	0	1	1	1	OD	2	2	2	377	633	OD	0	0	#N/A	0	0	0
Q5T440	IBA57	8	No	20	No	8	0	0	1	0	1	1	OD	5	3	1	210	356	OD	1	1	Mitochondrion|Mitochondrion	0	0	0
Q9Y4I1	MYO5A	67	No	121	No	47	6	14	1	0	1	1	OD	5	2	3	750	1855	OD	0	0	Focal adhesion|Microtubule organizing center	0	0	0
Q9BT73	PSMG3	11	No	13	No	10	0	1	1	1	1	2	OD	3	0	1	62	122	OD	0	1	Cytoplasm	0	0	0
O75153	CLUH	59	No	73	No	48	2	9	1	0	1	1	OD	6	0	1	704	1309	OD	0	1	Cytoplasm|Cytoplasmic granule|Cytoplasmic vesicle|Nucleus	0	0	0
Q96JK2	DCAF5	63	No	21	No	29	17	17	1	0	1	1	OD	4	0	3	374	942	OD	1	1	Mitochondrion	0	0	0
O15121	DEGS1	7	No	9	No	6	1	0	0	0	1	0	OD	3	0	1	136	323	OD	1	1	Endoplasmic reticulum membrane|Membrane|Mitochondrion|Mitochondrion	0	0	0
Q9Y3I1	FBXO7	16	No	134	No	15	1	0	1	0	1	1	OD	6	8	3	315	522	OD	1	1	Cytoplasm|Cytoplasm|Cytosol|Cytosol|Mitochondrion|Nucleus|Nucleus|Nucleus	0	0	0
O94915	FRYL	140	No	26	No	73	46	18	1	0	1	1	OD	4	3	2	1256	3013	OD	0	1	Cytoskeleton|Cytoskeleton|Cytosol	0	0	0
P0CG30	GSTT2B	8	No	59	No	8	0	0	1	0	1	1	OD	3	1	1	42	244	OD	0	0	Cytoplasm	0	0	0
O15488	GYG2	19	No	10	No	18	1	0	0	0	1	0	OD	4	3	6	213	501	OD	0	0	Cytosol|Nucleolus|Nucleus	0	0	0
Q16352	INA	28	No	30	No	20	8	0	1	0	1	1	OD	4	3	1	203	499	OD	0	0	Cytoskeleton|Nucleoplasm|Nucleus membrane	0	0	0
Q8N201	INTS1	74	No	22	No	45	14	15	1	0	1	1	OD	4	2	1	1208	2190	OD	0	1	Nucleoplasm|Nucleus membrane	0	0	0
Q8WVZ9	KBTBD7	27	No	41	No	24	3	0	0	1	1	1	OD	2	1	1	307	684	OD	0	1	#N/A	0	0	0
Q9HAN9	NMNAT1	15	No	33	No	15	0	0	0	2	1	2	OD	3	12	1	148	279	OD	0	1	Nucleoplasm|Nucleus|Nucleus	0	0	0
O95478	NSA2	18	No	208	Yes	15	3	0	1	0	1	1	OD	5	1	1	116	260	OD	0	1	Nucleolus|Nucleolus|Nucleolus|Nucleus|Nucleus	0	0	0
Q9BQG2	NUDT12	12	No	113	No	12	0	0	1	0	4	1	OD	4	1	1	253	462	OD	0	0	Nucleus|Peroxisome	0	0	0
O60245	PCDH7	50	No	21	No	36	11	2	1	0	1	1	OD	4	0	2	545	1069	OD	0	0	Cell junction|Cell membrane|Cell membrane	0	0	0
Q9NWS0	PIH1D1	14	No	322	Yes	11	3	0	1	0	1	1	OD	4	5	3	242	290	OD	0	1	Cytosol	0	0	0
Q96NU1	SAMD11	40	No	13	No	10	12	6	0	2	1	2	OD	4	0	6	602	681	OD	0	0	Cytoplasmic vesicle|Nucleoplasm|Nucleus	0	0	0
P55735	SEC13	30	No	78	No	23	4	0	1	0	1	1	OD	5	1	4	186	322	OD	0	1	COPII-coated vesicle membrane|Cytoplasm|Cytoplasmic vesicle|Endoplasmic reticulum|Endoplasmic reticulum membrane|Lysosome membrane|Nuclear pore complex|Nucleoplasm	0	0	0
A1A5C7	SLC22A23	13	No	5	No	8	4	1	0	0	1	0	OD	4	0	4	293	686	OD	0	1	Cytoplasmic vesicle|Cytosol|Membrane|Nucleoplasm	0	0	0
Q8WVT3	TRAPPC12	38	No	12	No	27	3	8	1	0	1	1	OD	3	2	1	468	735	OD	0	1	Endoplasmic reticulum-Golgi intermediate compartment|Nucleus	0	0	0
Q9H2G4	TSPYL2	24	No	70	No	11	10	3	1	0	1	1	OD	5	0	1	262	693	OD	0	1	Cytoplasm|Nucleus|Nucleus	0	0	0
Q9BQA1	WDR77	17	No	303	Yes	14	3	0	1	0	1	1	OD	3	3	2	142	342	OD	0	1	Cytoplasm|Cytosol|Golgi apparatus|Nucleoplasm|Nucleus	0	0	0
Q8IVH4	MMAA	15	No	6	No	15	0	0	0	0	1	0	OD	4	10	1	227	418	OD	1	0	Cytosol|Mitochondrion	0	0	0
Q96BY2	MOAP1	13	No	10	No	13	0	0	0	1	1	1	OD	3	0	1	186	351	OD	0	1	Cell junction|Cytoplasm|Nucleus	0	0	0
Q9NQ31	AKIP1	7	No	6	No	7	0	0	0	0	1	0	OD	3	0	3	121	210	OD	0	1	Nucleoplasm|Nucleus	0	0	0
Q9BSJ5	C17ORF80	17	No	8	No	16	1	0	0	0	1	0	OD	2	3	3	347	609	OD	0	1	Cytoplasmic vesicle|Membrane|Nucleoplasm	0	0	0
O95273	CCNDBP1	8	No	17	No	7	1	0	0	0	1	0	OD	3	0	4	174	360	OD	0	1	Cytoplasm|Nucleoplasm|Nucleus	0	0	0
Q96ST8	CEP89	46	No	12	No	36	7	3	0	0	1	0	OD	2	1	3	479	783	OD	1	1	Cell membrane|Centriole|Centrosome|Cytosol|Cytosol|Mitochondrion intermembrane space|Spindle pole	0	0	0
Q49MI3	CERKL	5	No	39	No	5	0	0	0	0	1	0	OD	3	1	8	364	558	OD	0	0	Cytoplasm|Cytosol|Endoplasmic reticulum|Nucleolus|Nucleoplasm|trans-Golgi network	0	0	0
Q14999	CUL7	37	No	320	Yes	28	3	6	0	0	1	0	OD	4	4	2	921	1698	OD	0	1	Centrosome|Cytoplasm|Golgi apparatus|Perinuclear region	0	0	0
Q9P013	CWC15	22	No	62	No	16	6	0	0	0	2	0	OD	3	0	1	23	229	OD	1	1	Mitochondrion|Nucleus|Nucleus speckle	0	0	0
Q8TDW7	FAT3	60	No	33	No	55	3	2	0	0	1	0	OD	3	1	3	2871	4589	OD	0	0	Membrane	0	0	0
Q9UIM3	FKBPL	8	No	134	No	7	1	0	0	0	1	0	OD	2	1	1	158	349	OD	0	1	Nucleoplasm	0	0	0
Q9HCL2	GPAM	19	No	23	No	15	4	0	0	0	1	0	OD	3	3	1	366	828	OD	1	1	Mitochondrion|Mitochondrion|Mitochondrion outer membrane	0	0	0
Q9P2P5	HECW2	38	No	179	No	18	16	4	0	0	1	0	OD	3	1	2	791	1572	OD	0	0	Cytoplasm|Endoplasmic reticulum|Nucleolus|Spindle	0	0	0
Q9BYK8	HELZ2	45	No	265	Yes	33	8	4	0	0	7	0	OD	3	7	3	1567	2649	OD	0	0	Nucleus	0	0	0
P46821	MAP1B	370	No	57	No	109	73	188	0	0	1	0	OD	8	19	1	1099	2468	OD	0	0	Cytoplasm|Cytoskeleton|Cytosol|Dendritic spine|Synapse	0	0	0
Q6UB28	METAP1D	4	No	92	No	4	0	0	0	0	1	0	OD	1	2	1	179	335	OD	1	1	Cytoplasmic vesicle|Mitochondrion	0	0	0
Q8IWA4	MFN1	58	No	93	No	55	1	0	0	0	7	0	OD	3	2	3	331	741	OD	1	1	Cytoplasm|Mitochondrion|Mitochondrion outer membrane	0	0	0
Q9NP92	MRPS30	11	No	37	No	10	1	0	0	0	1	0	OD	3	1	1	305	439	OD	1	1	Mitochondrion	0	0	0
Q86UT6	NLRX1	12	No	18	No	12	0	0	0	0	1	0	OD	2	1	2	627	975	OD	1	1	Cell junction|Cell membrane|Mitochondrion|Mitochondrion outer membrane	0	0	0
Q15646	OASL	15	No	278	Yes	13	2	0	0	0	1	0	OD	3	0	3	326	514	OD	0	0	Cytoplasm|Cytosol|Nucleolus|Nucleoplasm	0	0	0
Q9UGN5	PARP2	40	No	78	No	30	2	8	0	0	1	0	OD	3	6	2	318	583	OD	0	1	Nucleolus|Nucleus|Nucleus	0	0	0
Q8N6Y1	PCDH20	13	No	8	No	13	0	0	0	0	1	0	OD	2	0	1	570	951	OD	0	0	Cell membrane	0	0	0
Q75T13	PGAP1	16	No	12	No	15	1	0	0	0	1	0	OD	3	0	4	427	922	OD	0	1	Endoplasmic reticulum membrane	0	0	0
Q8TCG2	PI4K2B	28	No	15	No	26	2	0	0	0	1	0	OD	2	0	1	193	481	OD	0	1	Cytoplasm|Cytosol|Membrane	0	0	0
O75417	POLH	75	No	84	No	40	19	16	0	0	1	0	OD	3	0	2	1412	2590	OD	0	1	Chromosome|Cytosol|Golgi apparatus|Nucleus|Nucleus	0	0	0
Q8NE79	POP1	9	No	69	No	6	3	0	0	0	2	0	OD	3	0	1	189	360	OD	0	1	Caveola|Cell junction|Lateral cell membrane|Membrane|Sarcolemma|Tight junction	0	0	0
Q8N0V3	RBFA	6	No	8	No	6	0	0	0	0	1	0	OD	1	0	2	240	343	OD	1	1	Mitochondrion|Mitochondrion	0	0	0
O95153	RBP1	22	No	34	No	5	4	13	0	0	2	0	OD	2	0	3	966	1857	OD	1	0	Cytoplasm|Mitochondrion	0	0	0
Q9BYZ8	REG4	5	No	6	No	3	2	0	0	0	1	0	OD	2	0	2	118	158	OD	0	0	Secreted	0	0	0
Q9BWG6	SCNM1	15	No	10	No	12	3	0	0	0	1	0	OD	4	2	3	122	230	OD	0	1	Nucleus|Nucleus|Nucleus speckle	0	0	0
P48594	SERPINB4	13	No	18	No	12	1	0	0	0	1	0	OD	2	0	1	303	390	OD	0	0	Cytoplasm	0	0	0
Q8WTS6	SETD7	11	No	239	Yes	10	1	0	0	0	7	0	OD	3	2	1	152	366	OD	0	1	Chromosome|Nucleolus|Nucleus	0	0	0
Q92544	TM9SF4	21	No	19	No	21	0	0	0	0	1	0	OD	4	0	1	246	642	OD	1	1	Early endosome|Golgi apparatus|Membrane|Mitochondrion	0	0	0
Q86YD3	TMEM25	8	No	9	No	8	0	0	0	0	1	0	OD	3	0	5	187	366	OD	0	1	Cell membrane|Cytoplasmic vesicle|Golgi apparatus|Secreted	0	0	0
O75386	TULP3	10	No	27	No	9	1	0	0	0	1	0	OD	3	0	3	321	442	OD	0	1	Cell membrane|Cell membrane|Cilium|Cytoplasm|Nucleolus|Nucleus|Nucleus|Secreted	0	0	0
Q9UPU5	USP24	140	No	94	No	70	19	51	0	0	1	0	OD	5	4	1	850	2620	OD	0	1	Cytosol|Nucleoplasm	0	0	0
P51809	VAMP7	19	No	57	No	18	1	0	0	0	1	0	OD	4	0	3	113	220	OD	0	1	Cytoplasmic vesicle|Endoplasmic reticulum membrane|Late endosome membrane|Lysosome membrane|Phagosome membrane|Secretory vesicle membrane|Synaptosome|trans-Golgi network membrane	0	0	0
Q502W6	VWA3B	17	No	2	No	12	2	3	0	0	1	0	OD	2	1	8	836	1294	OD	0	0	Cytoplasm|Nucleus	0	0	0
P58557	YBEY	1	No	17	No	1	0	0	0	0	2	0	OD	1	0	4	85	167	OD	0	1	Nucleoplasm|Nucleus	0	0	0
Q7Z6Z7	HUWE1	417	No	419	Yes	176	72	169	12	3515	1	3527	D	6	6	3	1045	4374	CVD+OD	0	1	Cytoplasm|Cytosol|Nucleoplasm|Nucleus	0	0	0
P02545	LMNA	240	Yes	315	Yes	151	30	59	43	1456	2	1499	D	14	623	6	490	664	CVD+OD	0	1	Nucleoplasm|Nucleus|Nucleus|Nucleus envelope|Nucleus lamina|Nucleus speckle	0	0	0
Q14517	FAT1	210	No	52	No	153	34	23	1	2123	1	2124	D	5	14	1	2832	4588	CVD+OD	0	0	Cell membrane|Nucleus|Perinuclear region	0	0	0
Q14315	FLNC	231	Yes	131	No	195	26	10	21	452	1	473	D	9	29	2	1495	2725	CVD+OD	0	0	Cell membrane|Cytoplasm|Cytoskeleton|Cytosol|Membrane|Z line	0	0	0
P48681	NES	155	Yes	40	No	64	44	47	0	1179	1	1179	D	4	11	1	881	1621	CVD+OD	0	0	Cytoskeleton	0	0	0
Q9P2D1	CHD7	130	Yes	311	Yes	52	11	67	2	703	7	705	D	7	70	4	1457	2997	CVD+OD	0	1	Nucleolus|Nucleus|Nucleus	0	0	0
P35568	IRS1	153	Yes	101	No	88	46	19	4	965	7	969	D	5	26	1	775	1242	CVD+OD	0	0	Cytosol|Nucleoplasm	0	0	0
P35580	MYH10	208	No	203	Yes	117	43	48	26	300	1	326	D	8	2	5	758	1976	CVD+OD	1	1	Cytoskeleton|Cytosol|Lamellipodium|Mitochondrion	0	0	0
P54132	BLM	222	Yes	168	No	165	33	24	34	743	6	777	D	5	33	1	738	1417	CVD+OD	0	0	Cytosol|Nucleus|Nucleus	0	0	0
Q92945	KHSRP	112	No	116	No	95	12	5	20	496	1	516	D	8	0	1	201	711	CVD+OD	0	1	Cytoplasm|Nucleoplasm|Nucleus	0	0	0
P27816	MAP4	343	No	60	No	181	66	96	32	622	1	654	D	10	58	7	821	1152	CVD+OD	0	1	Cell membrane|Cytoskeleton|Cytoskeleton|Cytoskeleton|Cytosol	0	0	0
Q7L014	DDX46	128	No	319	Yes	102	7	19	18	599	1	617	D	6	2	1	252	1031	CVD+OD	0	1	Cajal body|Membrane|Nucleus|Nucleus speckle|Nucleus speckle	0	0	0
P11717	IGF2R	105	Yes	34	No	73	16	16	3	555	1	558	D	7	13	1	1238	2491	CVD+OD	0	1	Cytoplasmic vesicle|Golgi apparatus|Lysosome membrane	0	0	0
O15020	SPTBN2	80	No	89	No	58	13	9	4	226	1	230	D	5	5	2	1233	2390	CVD+OD	0	0	Cell cortex|Cell junction|Cytoskeleton|Cytosol	0	0	0
P49327	FASN	270	Yes	100	No	248	19	3	55	189	2	244	D	11	4	1	1325	2511	CVD+OD	0	1	Cell membrane|Cytoplasm|Cytosol|Melanosome	0	0	0
P15924	DSP	383	Yes	143	No	223	60	100	42	464	2	506	D	6	23	3	1600	2871	CVD+OD	0	0	Cell junction|Cell membrane|Cytoskeleton|Desmosome	0	0	0
O14647	CHD2	100	No	10	No	37	7	56	1	422	1	423	D	5	4	3	668	1828	CVD+OD	0	1	Nucleus|Nucleus	0	0	0
P05023	ATP1A1	123	Yes	131	No	106	12	5	20	249	1	269	D	7	16	4	252	1023	CVD+OD	0	1	Cell membrane|Melanosome|Sarcolemma	0	0	0
P53396	ACLY	166	No	98	No	144	6	16	33	197	3	230	D	9	1	3	417	1101	CVD+OD	0	1	Cell membrane|Cytoplasm|Cytosol|Nucleoplasm	0	0	0
P49588	AARS	100	Yes	77	No	90	10	0	16	211	1	227	D	7	11	2	518	968	CVD+OD	0	1	Cytoplasm|Cytosol	0	0	0
Q12756	KIF1A	79	No	100	No	60	11	8	0	389	1	389	D	4	7	3	790	1690	CVD+OD	0	0	Cytoskeleton|Cytosol	0	0	0
Q8N3C0	ASCC3	124	No	116	No	117	5	2	8	271	1	279	D	5	13	3	1025	2202	CVD+OD	0	1	Cytoplasm|Cytosol|Golgi apparatus|Nucleus|Nucleus	0	0	0
P46013	MKI67	818	Yes	183	No	190	114	514	111	202	1	313	D	6	168	2	1940	3256	CVD+OD	0	0	Chromosome|Nucleolus|Nucleolus|Nucleolus|Nucleus|Nucleus|Nucleus	0	0	0
P09543	CNP	66	Yes	21	No	56	9	1	8	227	2	235	D	9	2	2	153	421	CVD+OD	0	1	Cytosol|Melanosome|Membrane|Nucleus	0	0	0
O75152	ZC3H11A	149	No	25	No	95	27	27	22	376	1	398	D	5	2	1	366	810	CVD+OD	0	1	Nucleus speckle	0	0	0
P07237	P4HB	84	Yes	206	Yes	84	0	0	17	111	1	128	D	7	3	1	231	508	CVD+OD	0	1	Cell membrane|Endoplasmic reticulum|Endoplasmic reticulum|Endoplasmic reticulum lumen|Melanosome	0	0	0
Q00610	CLTC	218	No	197	Yes	211	6	1	40	151	1	191	D	8	4	2	396	1675	CVD+OD	0	1	Coated pit|Cytoplasmic vesicle membrane|Endosome|Lysosome|Melanosome|Spindle	0	0	0
P07384	CAPN1	58	Yes	64	No	56	2	0	6	196	1	202	D	5	2	1	366	714	CVD+OD	0	1	Cell membrane|Cytoplasm|Cytosol	0	0	0
Q16891	IMMT	130	No	112	No	114	10	6	17	253	1	270	D	7	5	4	352	758	CVD+OD	1	1	Mitochondrion|Mitochondrion|Mitochondrion inner membrane	0	0	0
P26038	MSN	121	No	104	No	112	8	1	28	156	1	184	D	10	6	1	187	577	CVD+OD	0	1	Apical cell membrane|Cell membrane|Cell membrane|Cytoskeleton|Microvillus membrane	0	0	0
Q92878	RAD50	149	No	161	No	130	16	3	22	145	7	167	D	5	31	3	848	1312	CVD+OD	0	1	Nucleoplasm|Nucleus|Telomere	0	0	0
Q14566	MCM6	102	No	203	Yes	97	5	0	18	169	3	187	D	5	3	1	396	821	CVD+OD	0	1	Nucleoplasm|Nucleus	0	0	0
O15381	NVL	75	No	145	No	54	16	5	7	277	1	284	D	5	3	5	406	856	CVD+OD	0	1	Nucleolus|Nucleolus|Nucleoplasm	0	0	0
Q9H6F5	CCDC86	58	No	21	No	26	15	17	3	315	1	318	D	5	2	2	210	360	CVD+OD	0	1	Nucleolus|Nucleus|Nucleus	0	0	0
P13807	GYS1	71	Yes	60	No	40	16	15	4	255	1	259	D	4	11	2	370	737	CVD+OD	0	1	Cytoskeleton|Cytosol	0	0	0
Q02790	FKBP4	98	Yes	176	No	78	15	5	17	160	1	177	D	8	7	1	210	459	CVD+OD	1	1	Axon|Cytoskeleton|Cytosol|Cytosol|Mitochondrion|Nucleoplasm|Nucleus	0	0	0
Q15149	PLEC	992	Yes	272	Yes	510	120	362	106	0	1	106	D	9	37	9	3205	4684	CVD+OD	0	1	Cytoplasm|Cytoskeleton|Cytoskeleton|Cytosol|Focal adhesion|Hemidesmosome	0	0	0
P11532	DMD	169	Yes	106	No	93	32	44	0	172	1	172	D	3	29	10	2285	3685	CVD+OD	0	0	Cytoskeleton|Postsynaptic cell membrane|Sarcolemma	0	0	0
P31327	CPS1	301	Yes	106	No	291	10	0	66	2	7	68	D	8	349	3	936	1500	CVD+OD	1	0	Mitochondrion|Nucleolus|Nucleolus	0	0	0
P05455	SSB	77	Yes	171	No	56	7	14	16	180	1	196	D	8	0	1	136	408	CVD+OD	0	1	Nucleoplasm|Nucleus	0	0	0
P00558	PGK1	133	Yes	147	No	130	3	0	37	90	1	127	D	10	48	2	165	417	CVD+OD	0	1	Cytoplasm|Cytoplasm	0	0	0
P35579	MYH9	455	Yes	265	Yes	251	96	108	107	0	1	107	D	9	65	2	922	1960	CVD+OD	0	1	Cell cortex|Cell membrane|Cytoskeleton|Cytoskeleton|Cytosol	0	0	0
P38646	HSPA9	156	Yes	414	Yes	147	9	0	27	139	7	166	D	8	55	1	303	679	CVD+OD	1	1	Mitochondrion|Mitochondrion|Nucleolus	0	0	0
Q16787	LAMA3	65	Yes	12	No	32	7	2	0	72	1	72	D	6	0	4	1821	3333	CVD+OD	0	0	Basement membrane|Cytoplasmic vesicle|Cytosol|Endoplasmic reticulum	0	0	0
P20908	COL5A1	92	No	26	No	30	1	61	2	212	1	214	D	5	14	1	1146	1838	CVD+OD	0	0	Cytoplasmic vesicle|Extracellular matrix	0	0	0
Q9HAV4	XPO5	53	No	164	No	49	3	1	9	154	1	163	D	6	4	1	406	1204	CVD+OD	0	1	Cytoplasm|Nucleoplasm|Nucleus	0	0	0
Q9H9B1	EHMT1	95	Yes	235	Yes	59	7	29	6	166	7	172	D	5	4	4	805	1298	CVD+OD	0	1	Chromosome|Nucleoplasm|Nucleus|Nucleus	0	0	0
P43246	MSH2	68	Yes	202	Yes	67	1	0	11	135	7	146	D	5	127	2	1183	934	CVD+OD	0	1	Cytoplasmic vesicle|Nucleoplasm|Nucleus	0	0	0
P49748	ACADVL	68	Yes	53	No	65	3	0	14	45	1	59	D	8	45	3	402	655	CVD+OD	1	1	Mitochondrion|Mitochondrion inner membrane|Nucleolus|Nucleus	0	0	0
Q9UNN5	FAF1	39	Yes	140	No	38	1	0	3	121	1	124	D	6	0	2	263	650	CVD+OD	0	1	Nucleus|Nucleus	0	0	0
Q01780	EXOSC10	86	No	229	Yes	58	28	0	8	177	2	185	D	5	0	2	459	885	CVD+OD	0	1	Cytoplasm|Cytosol|Nucleolus|Nucleolus|Nucleus|Nucleus	0	0	0
Q8TEM1	NUP210	82	No	30	No	66	6	10	1	177	1	178	D	5	3	2	1092	1887	CVD+OD	0	1	Endoplasmic reticulum membrane|Nuclear pore complex|Nucleus membrane	0	0	0
P24752	ACAT1	64	Yes	78	No	64	0	0	14	51	2	65	D	6	24	2	211	427	CVD+OD	1	1	Mitochondrion|Mitochondrion	0	0	0
P46087	NOP2	122	No	229	Yes	58	38	26	6	172	1	178	D	6	5	4	432	812	CVD+OD	0	1	Nucleolus|Nucleolus|Nucleolus|Nucleus	0	0	0
P40939	HADHA	168	Yes	124	No	164	4	0	37	21	3	58	D	8	27	2	375	763	CVD+OD	1	1	Mitochondrion|Mitochondrion	0	0	0
P14735	IDE	58	No	52	No	58	0	0	8	82	1	90	D	7	2	2	406	1019	CVD+OD	0	1	Cell membrane|Cytoplasm|Secreted	0	0	0
Q14191	WRN	99	Yes	141	No	50	15	34	6	112	7	118	D	5	28	1	825	1432	CVD+OD	0	1	Nucleolus|Nucleoplasm|Nucleus|Nucleus speckle	0	0	0
Q15029	EFTUD2	87	No	614	Yes	82	2	3	8	75	1	83	D	6	2	3	327	972	CVD+OD	0	1	Cytosol|Nucleoplasm|Nucleus	0	0	0
P52565	ARHGDIA	54	No	57	No	51	2	0	11	50	2	61	D	7	0	2	95	204	CVD+OD	0	1	Cytoplasm|Cytosol	0	0	0
P48735	IDH2	108	Yes	68	No	108	0	0	24	34	7	58	D	7	29	2	224	452	CVD+OD	1	1	Mitochondrion|Mitochondrion	0	0	0
O95613	PCNT	208	Yes	22	No	84	37	87	2	128	1	130	D	4	22	2	2162	3336	CVD+OD	0	1	Centrosome|Centrosome	0	0	0
Q9Y4H2	IRS2	164	Yes	61	No	104	44	16	0	133	7	133	D	3	2	1	611	1338	CVD+OD	0	1	Cytosol|Cytosol	0	0	0
Q9H845	ACAD9	36	Yes	52	No	35	1	0	5	31	1	36	D	6	27	1	368	621	CVD+OD	1	1	Mitochondrion|Mitochondrion	0	0	0
Q7L590	MCM10	104	Yes	73	No	84	14	6	15	52	7	67	D	5	21	2	505	875	CVD+OD	0	0	Nucleolus|Nucleus|Nucleus	0	0	0
P05141	SLC25A5	86	Yes	168	No	83	3	0	17	23	7	40	D	9	11	1	100	298	CVD+OD	1	1	Cytoplasm|Mitochondrion inner membrane	0	0	0
P27824	CANX	84	No	185	No	71	5	8	22	23	1	45	D	7	0	3	232	592	CVD+OD	0	1	Endoplasmic reticulum|Endoplasmic reticulum|Endoplasmic reticulum membrane|Melanosome	0	0	0
P10515	DLAT	50	No	83	No	49	1	0	8	23	3	31	D	7	11	1	287	647	CVD+OD	1	1	Mitochondrion|Mitochondrion matrix	0	0	0
Q13813	SPTAN1	325	No	131	No	241	48	36	53	0	1	53	D	6	13	3	896	2472	CVD+OD	0	1	Cell cortex|Cytoplasmic vesicle|Cytoskeleton|Cytoskeleton	0	0	0
P08133	ANXA6	155	Yes	46	No	153	2	0	38	13	1	51	D	6	4	2	375	673	CVD+OD	0	1	Cytoplasm|Melanosome|Nucleus speckle	0	0	0
P07954	FH	70	Yes	61	No	70	0	0	14	40	1	54	D	6	21	2	315	510	CVD+OD	1	1	Cytoplasm|Mitochondrion|Mitochondrion	0	0	0
Q9Y6M1	IGF2BP2	76	Yes	41	No	64	5	4	3	38	1	41	D	5	0	6	243	599	CVD+OD	0	1	Cytoplasm|Cytosol|Nucleus	0	0	0
P05165	PCCA	44	No	25	No	42	2	0	5	43	1	48	D	5	16	3	414	728	CVD+OD	1	1	Mitochondrion matrix	0	0	0
P62805	HIST4H4	113	No	359	Yes	77	36	0	24	0	7	24	D	12	0	1	416	103	CVD+OD	0	1	Chromosome|Chromosome|Chromosome|Nucleoplasm|Nucleoplasm|Nucleoplasm|Nucleus|Nucleus|Nucleus	0	0	0
Q15717	ELAVL1	67	No	297	Yes	62	5	0	13	55	2	68	D	6	0	2	111	326	CVD+OD	0	1	Cytoplasm|Cytosol|Nucleolus|Nucleus|Nucleus	0	0	0
Q12931	TRAP1	78	No	258	Yes	77	0	1	9	34	1	43	D	8	9	2	562	704	CVD+OD	1	1	Mitochondrion|Mitochondrion|Mitochondrion inner membrane|Mitochondrion matrix	0	0	0
P41250	GARS	104	No	80	No	96	8	0	24	11	1	35	D	8	45	1	322	739	CVD+OD	0	1	Axon|Cytoplasm|Cytoplasm|Cytosol|Exosome|Secreted	0	0	0
Q02218	OGDH	61	No	60	No	57	4	0	8	40	1	48	D	4	1	3	403	1023	CVD+OD	1	1	Mitochondrion|Mitochondrion matrix	0	0	0
Q13085	ACACA	180	Yes	118	No	141	30	9	7	6	7	13	D	7	4	4	460	2346	CVD+OD	0	1	Cytoplasm|Cytoskeleton|Cytosol|Nucleolus	0	0	0
P04406	GAPDH	152	Yes	309	Yes	148	4	0	31	0	7	31	D	15	15	2	131	335	CVD+OD	0	1	Cell membrane|Cytoplasm|Cytoskeleton|Cytosol|Cytosol|Membrane|Nucleus|Perinuclear region	0	0	0
O75369	FLNB	387	No	164	No	339	33	15	37	0	2	37	D	10	51	9	1417	2602	CVD+OD	0	1	Cell cortex|Cell membrane|Cytoskeleton|Cytoskeleton|Cytosol|Golgi apparatus|Z line	0	0	0
P51784	USP11	61	No	133	No	47	8	6	3	25	3	28	D	5	1	1	283	963	CVD+OD	0	1	Chromosome|Cytoplasm|Nucleoplasm|Nucleus	0	0	0
P07355	ANXA2	148	Yes	112	No	148	0	0	34	0	1	34	D	9	5	2	185	339	CVD+OD	0	1	Basement membrane|Melanosome	0	0	0
P43243	MATR3	228	Yes	144	No	157	32	39	36	0	1	36	D	9	45	2	9	847	CVD+OD	0	1	Nucleoplasm|Nucleus matrix	0	0	0
O43813	LANCL1	26	No	22	No	25	1	0	5	43	1	48	D	3	0	1	261	399	CVD+OD	0	1	Cell membrane|Cytoplasm|Cytoskeleton	0	0	0
Q9UQE7	SMC3	165	Yes	267	Yes	131	19	15	32	9	7	41	D	7	0	1	323	1217	CVD+OD	0	1	Centromere|Chromosome|Nucleoplasm|Nucleus	0	0	0
Q01082	SPTBN1	322	Yes	121	No	215	36	71	39	0	1	39	D	9	1	3	975	2364	CVD+OD	0	1	Cell membrane|Cell membrane|Cytoplasm|Cytoskeleton|Golgi apparatus|M line	0	0	0
O95453	PARN	62	No	28	No	44	18	0	5	66	1	71	D	4	1	4	277	639	CVD+OD	0	1	Cytoplasm|Nucleolus|Nucleolus|Nucleus|Nucleus speckle	0	0	0
Q9H2M9	RAB3GAP2	64	No	11	No	57	7	0	2	73	1	75	D	4	1	2	644	1393	CVD+OD	0	1	Cell membrane|Cytoplasm|Cytosol	0	0	0
P09622	DLD	88	Yes	218	Yes	88	0	0	24	3	2	27	D	7	22	3	227	509	CVD+OD	1	1	Acrosome|Flagellum|Mitochondrion|Mitochondrion matrix	0	0	0
P50454	SERPINH1	75	Yes	72	No	69	2	4	14	28	1	42	D	8	8	1	267	418	CVD+OD	0	1	Endoplasmic reticulum|Endoplasmic reticulum lumen	0	0	0
P08243	ASNS	70	No	51	No	64	6	0	14	25	1	39	D	7	12	3	244	561	CVD+OD	0	1	Cytosol	0	0	0
P14625	HSP90B1	168	Yes	275	Yes	158	0	10	28	0	1	28	D	9	0	1	325	803	CVD+OD	0	1	Endoplasmic reticulum|Endoplasmic reticulum lumen|Melanosome	0	0	0
Q6L8Q7	PDE12	38	No	68	No	24	14	0	4	50	1	54	D	6	4	2	251	609	CVD+OD	1	1	Mitochondrion matrix	0	0	0
Q6PGP7	TTC37	68	No	71	No	67	1	0	3	70	1	73	D	4	3	1	732	1564	CVD+OD	0	1	Cytoplasm|Cytosol|Nucleoplasm|Nucleus	0	0	0
P11182	DBT	43	No	50	No	43	0	0	8	17	1	25	D	7	1	1	238	482	CVD+OD	1	1	Mitochondrion|Mitochondrion matrix	0	0	0
P09211	GSTP1	49	Yes	60	No	46	3	0	12	19	1	31	D	9	15	1	149	210	CVD+OD	1	1	Cytoplasm|Cytosol|Mitochondrion|Mitochondrion|Nucleus	0	0	0
P34932	HSPA4	175	Yes	451	Yes	150	0	25	34	0	7	34	D	9	0	2	347	840	CVD+OD	0	1	Cytoplasm|Cytosol|Nucleoplasm	0	0	0
Q14247	CTTN	177	No	78	No	159	3	15	25	7	1	32	D	8	0	3	381	550	CVD+OD	0	1	Cell cortex|Cell junction|Cell membrane|Cell membrane|Cell projection|Clathrin-coated pit|Cytoplasmic vesicle|Cytoskeleton|Cytosol|Dendrite|Dendritic spine|Focal adhesion|Golgi apparatus|Lamellipodium|Podosome|Ruffle	0	0	0
Q9H0A0	NAT10	78	No	172	No	72	6	0	10	47	2	57	D	5	9	2	528	1025	CVD+OD	0	1	Midbody|Nucleolus|Nucleolus	0	0	0
P47712	PLA2G4A	69	Yes	59	No	57	12	0	5	50	7	55	D	5	5	1	345	749	CVD+OD	0	0	Cytoplasm|Cytoplasmic vesicle|Cytosol	0	0	0
P46777	RPL5	80	No	279	Yes	52	20	8	20	7	1	27	D	10	6	1	142	297	CVD+OD	0	1	Cytoplasm|Nucleolus	0	0	0
P02751	FN1	97	Yes	322	Yes	74	13	10	10	0	1	10	D	10	17	17	1386	2386	CVD+OD	0	0	Extracellular matrix	0	0	0
P29144	TPP2	85	No	27	No	81	4	0	15	22	1	37	D	6	0	1	460	1249	CVD+OD	0	1	Cytoplasm|Cytosol|Nucleus|Nucleus	0	0	0
P09960	LTA4H	77	Yes	39	No	77	0	0	18	9	2	27	D	5	1	4	245	611	CVD+OD	0	1	Cytoplasm|Cytosol|Nucleoplasm	0	0	0
Q14692	BMS1	73	Yes	152	No	54	7	12	3	56	1	59	D	5	11	1	704	1282	CVD+OD	0	1	Nucleolus|Nucleolus|Nucleus	0	0	0
P23381	WARS	71	No	57	No	69	1	1	15	4	1	19	D	6	17	2	200	471	CVD+OD	0	1	Cytoplasm|Cytoplasm|Cytosol	0	0	0
P00367	GLUD1	108	No	65	No	108	0	0	24	0	7	24	D	10	33	3	175	558	CVD+OD	1	1	Mitochondrion matrix	0	0	0
O75643	SNRNP200	179	No	180	No	167	8	4	31	0	2	31	D	7	5	2	664	2136	CVD+OD	0	1	Nucleoplasm|Nucleus	0	0	0
Q9BXY0	MAK16	36	No	116	No	24	12	0	4	50	1	54	D	4	0	1	160	300	CVD+OD	0	1	Cytoplasmic vesicle|Nucleolus|Nucleolus	0	0	0
Q14683	SMC1A	174	No	242	Yes	141	20	13	29	0	7	29	D	7	43	1	263	1233	CVD+OD	0	1	Chromosome|Cytosol|Kinetochore|Nucleoplasm|Nucleus	0	0	0
Q02809	PLOD1	22	Yes	29	No	22	0	0	0	16	1	16	D	4	3	2	433	727	CVD+OD	0	1	Cytoplasmic vesicle|Nucleoplasm|Rough endoplasmic reticulum membrane	0	0	0
Q13509	TUBB3	70	No	106	No	61	9	0	7	14	1	21	D	9	28	2	157	450	CVD+OD	0	0	Cytoskeleton	0	0	0
Q9NVP1	DDX18	76	No	388	Yes	54	7	15	10	16	1	26	D	6	13	1	336	670	CVD+OD	0	1	Chromosome|Nucleolus|Nucleolus|Nucleolus|Nucleus	0	0	0
P78371	CCT2	97	No	255	Yes	92	5	0	21	6	1	27	D	7	0	2	231	535	CVD+OD	0	1	Cytoplasm|Cytoplasm|Cytosol	0	0	0
Q6V0I7	FAT4	82	Yes	62	No	55	13	14	0	26	1	26	D	5	3	3	3165	4981	CVD+OD	0	0	Cytosol|Membrane	0	0	0
P36551	CPOX	26	Yes	33	No	24	2	0	1	29	1	30	D	6	17	2	227	454	CVD+OD	1	1	Mitochondrion|Mitochondrion intermembrane space	0	0	0
P49411	TUFM	93	Yes	167	No	89	4	0	19	0	7	19	D	9	3	1	203	452	CVD+OD	1	1	Mitochondrion|Mitochondrion	0	0	0
Q9BZE4	GTPBP4	87	No	223	Yes	75	9	3	15	18	1	33	D	6	2	3	361	634	CVD+OD	0	1	Nucleolus|Nucleolus|Nucleus membrane	0	0	0
P27635	RPL10	61	No	299	Yes	61	0	0	15	13	1	28	D	9	29	1	6	214	CVD+OD	0	1	Nucleus	0	0	0
P23526	AHCY	63	Yes	65	No	61	2	0	14	8	1	22	D	7	7	2	214	432	CVD+OD	0	1	Cytoplasm|Cytosol|Melanosome	0	0	0
P31040	SDHA	93	Yes	153	No	93	0	0	20	0	2	20	D	9	35	3	418	664	CVD+OD	1	1	Mitochondrion|Mitochondrion inner membrane	0	0	0
O75891	ALDH1L1	30	Yes	36	No	30	0	0	2	19	1	21	D	7	1	4	544	902	CVD+OD	0	0	Cytoplasm|Cytosol	0	0	0
Q8WUM4	PDCD6IP	114	No	81	No	95	3	16	22	0	1	22	D	8	15	3	385	868	CVD+OD	0	1	Centrosome|Cytosol|Cytosol|Exosome|Melanosome|Midbody ring|Tight junction	0	0	0
Q00341	HDLBP	161	No	151	No	144	15	2	23	0	1	23	D	6	5	2	528	1268	CVD+OD	0	1	Cytoplasm|Cytosol|Nucleus	0	0	0
P17987	TCP1	96	No	268	Yes	83	12	1	22	0	1	22	D	8	5	1	194	556	CVD+OD	0	1	Centrosome|Cytoplasm|Cytoplasm	0	0	0
Q5JTZ9	AARS2	20	Yes	65	No	20	0	0	0	21	1	21	D	4	5	1	543	985	CVD+OD	1	1	Mitochondrion|Mitochondrion	0	0	0
Q01518	CAP1	101	No	97	No	87	9	5	19	0	2	19	D	9	3	2	219	475	CVD+OD	0	1	Cell membrane|Cytosol	0	0	0
P19367	HK1	77	Yes	94	No	75	2	0	10	1	7	11	D	6	5	4	366	917	CVD+OD	1	1	Mitochondrion|Mitochondrion outer membrane	0	0	0
Q71U36	TUBA1A	115	No	293	Yes	111	4	0	19	0	1	19	D	8	27	2	97	451	CVD+OD	0	1	Cytoskeleton	0	0	0
Q9BQE3	TUBA1C	113	No	239	Yes	110	3	0	19	0	1	19	D	9	0	1	162	449	CVD+OD	0	1	Cytoplasm|Cytoskeleton	0	0	0
Q9BUJ2	HNRNPUL1	112	No	88	No	82	17	13	20	0	1	20	D	10	0	5	351	856	CVD+OD	0	1	Nucleoplasm|Nucleus	0	0	0
P55786	NPEPPS	76	No	73	No	75	1	0	12	17	1	29	D	7	0	2	257	919	CVD+OD	0	1	Cytoplasm|Cytosol|Cytosol|Nucleus	0	0	0
O95822	MLYCD	16	Yes	8	No	15	1	0	1	17	1	18	D	3	0	2	316	493	CVD+OD	1	1	Cytoplasm|Mitochondrion matrix|Peroxisome|Peroxisome matrix	0	0	0
O95299	NDUFA10	35	No	31	No	35	0	0	5	12	1	17	D	5	0	2	231	355	CVD+OD	1	1	Mitochondrion|Mitochondrion matrix	0	0	0
P53992	SEC24C	48	No	82	No	41	3	4	4	24	1	28	D	4	1	2	487	1094	CVD+OD	0	1	COPII-coated vesicle membrane|Cytoplasm|Cytoplasmic vesicle|Cytosol|Endoplasmic reticulum membrane|Golgi apparatus	0	0	0
P67936	TPM4	77	No	118	No	69	8	0	21	0	1	21	D	9	2	2	126	248	CVD+OD	0	1	Cytoplasm|Cytoskeleton|Cytoskeleton|Cytosol	0	0	0
Q13423	NNT	56	Yes	16	No	52	3	1	10	15	1	25	D	6	9	1	478	1086	CVD+OD	1	1	Mitochondrion|Mitochondrion|Mitochondrion inner membrane	0	0	0
Q29RF7	PDS5A	140	No	74	No	108	12	20	22	0	2	22	D	5	0	2	371	1337	CVD+OD	0	1	Nucleoplasm|Nucleus	0	0	0
P16615	ATP2A2	130	Yes	136	No	130	0	0	19	0	1	19	D	10	58	5	344	1042	CVD+OD	0	1	Endoplasmic reticulum membrane|Nucleoplasm|Sarcoplasmic reticulum membrane	0	0	0
P30405	PPIF	39	Yes	171	No	37	2	0	10	0	7	10	D	9	0	2	100	207	CVD+OD	1	1	Mitochondrion|Mitochondrion matrix	0	0	0
P12236	SLC25A6	68	No	120	No	65	3	0	16	0	7	16	D	8	2	1	99	298	CVD+OD	1	1	Mitochondrion inner membrane	0	0	0
Q8N157	AHI1	52	No	98	No	37	1	14	1	36	1	37	D	3	9	3	657	1196	CVD+OD	0	1	Adherens junction|Centriole|Centrosome|Cilium basal body|Cytoplasm	0	0	0
P21796	VDAC1	80	Yes	182	No	79	1	0	15	0	1	15	D	9	0	1	104	283	CVD+OD	1	1	Cell membrane|Cytosol|Membrane raft|Mitochondrion outer membrane	0	0	0
Q13936	CACNA1C	43	Yes	44	No	27	10	6	0	3	1	3	D	3	18	37	1062	2221	CVD+OD	0	1	Cell membrane|Membrane	0	0	0
Q9NSE4	IARS2	78	No	61	No	77	1	0	16	0	3	16	D	8	3	1	499	1012	CVD+OD	1	1	Mitochondrion|Mitochondrion matrix	0	0	0
Q9HCC0	MCCC2	39	No	32	No	39	0	0	5	14	1	19	D	7	46	2	327	563	CVD+OD	1	1	Mitochondrion|Mitochondrion matrix	0	0	0
P13796	LCP1	90	No	99	No	84	5	1	18	0	1	18	D	5	16	2	274	627	CVD+OD	0	0	Cell junction|Cell membrane|Cell projection|Cytoskeleton|Cytoskeleton|Cytosol|Ruffle membrane	0	0	0
P13804	ETFA	69	No	67	No	63	6	0	14	0	1	14	D	7	11	2	137	333	CVD+OD	1	1	Mitochondrion|Mitochondrion matrix	0	0	0
P11413	G6PD	94	Yes	56	No	91	3	0	16	0	1	16	D	6	139	3	249	515	CVD+OD	0	1	Cytoplasm|Cytoplasmic vesicle|Cytosol|Microtubule organizing center	0	0	0
Q9Y4L1	HYOU1	77	Yes	207	Yes	65	2	10	9	0	2	9	D	7	1	2	407	999	CVD+OD	0	1	Endoplasmic reticulum lumen	0	0	0
P62081	RPS7	51	No	227	Yes	48	3	0	15	0	7	15	D	6	0	1	71	194	CVD+OD	0	1	Centrosome|Cytosol|Endoplasmic reticulum|Nucleolus|Nucleus	0	0	0
O60231	DHX16	43	No	200	Yes	27	3	13	3	22	1	25	D	4	1	1	470	1041	CVD+OD	0	1	Nucleoplasm|Nucleus|Nucleus	0	0	0
Q9H307	PNN	149	No	65	No	65	19	63	14	0	1	14	D	8	6	2	374	717	CVD+OD	0	1	Desmosome|Nucleus speckle|Nucleus speckle	0	0	0
P31939	ATIC	100	No	55	No	95	5	0	16	0	1	16	D	8	6	2	364	592	CVD+OD	0	1	Cell membrane|Cytosol	0	0	0
Q13428	TCOF1	338	No	64	No	55	42	241	13	0	2	13	D	6	37	8	754	1488	CVD+OD	0	1	Nucleolus|Nucleolus|Nucleus	0	0	0
Q8N3K9	CMYA5	81	No	43	No	16	7	58	0	33	2	33	D	2	12	1	2279	4069	CVD+OD	0	0	Cytoplasm|M line|Perinuclear region	0	0	0
Q16658	FSCN1	69	No	37	No	67	2	0	9	3	1	12	D	8	0	1	211	493	CVD+OD	0	0	Cell junction|Cell membrane|Cytoskeleton|Cytosol|Cytosol|Filopodium|Invadopodium|Microvillus	0	0	0
P05091	ALDH2	47	Yes	91	No	40	4	3	6	6	7	12	D	5	8	2	261	517	CVD+OD	1	1	Mitochondrion matrix	0	0	0
Q8WWM7	ATXN2L	153	Yes	99	No	80	29	44	14	0	1	14	D	8	0	9	575	1075	CVD+OD	0	1	Cytoplasm|Cytoplasmic granule|Cytosol|Membrane|Nucleus speckle	0	0	0
O43143	DHX15	84	No	325	Yes	64	9	11	15	0	1	15	D	8	0	1	202	795	CVD+OD	0	1	Nucleolus|Nucleus|Nucleus|Nucleus speckle	0	0	0
Q12788	TBL3	52	No	140	No	48	4	0	15	0	1	15	D	5	2	1	528	808	CVD+OD	0	1	Nucleolus|Nucleolus	0	0	0
P12814	ACTN1	120	No	158	No	114	6	0	13	0	2	13	D	8	22	4	397	892	CVD+OD	0	1	Cell junction|Cell membrane|Cell membrane|Cytoplasm|Cytoskeleton|Focal adhesion|Ruffle|Z line	0	0	0
P61254	RPL26	50	No	216	Yes	42	7	1	12	0	1	12	D	7	0	1	47	145	CVD+OD	0	1	#N/A	0	0	0
Q8NI36	WDR36	56	No	130	No	55	1	0	15	0	1	15	D	5	13	1	582	951	CVD+OD	0	1	Nucleolus|Nucleolus	0	0	0
Q16795	NDUFA9	26	No	63	No	25	1	0	5	3	7	8	D	6	1	1	237	377	CVD+OD	1	1	Mitochondrion|Mitochondrion matrix|Nucleoplasm	0	0	0
P49756	RBM25	88	No	142	No	58	14	16	12	0	2	12	D	7	0	4	318	843	CVD only	0	1	Cytoplasm|Nucleus speckle|Nucleus speckle	0	0	0
Q9NQC3	RTN4	143	Yes	60	No	86	28	29	10	0	1	10	D	7	8	6	668	1192	CVD+OD	0	1	Cell membrane|Endoplasmic reticulum|Endoplasmic reticulum|Endoplasmic reticulum membrane|Nucleus membrane	0	0	0
Q16719	KYNU	38	Yes	21	No	31	7	0	6	13	1	19	D	4	1	2	287	465	CVD+OD	0	0	Cytoplasm	0	0	0
Q9UPT9	USP22	56	No	105	No	56	0	0	11	0	2	11	D	5	0	2	185	525	CVD+OD	0	1	Nucleus|Nucleus speckle	0	0	0
P54886	ALDH18A1	67	No	56	No	67	0	0	10	0	2	10	D	8	27	2	343	795	CVD+OD	1	1	Mitochondrion|Mitochondrion inner membrane	0	0	0
P12277	CKB	67	Yes	73	No	64	3	0	12	0	1	12	D	9	13	1	123	381	CVD+OD	0	1	Cytoplasm|Cytosol	0	0	0
P60228	EIF3E	52	No	111	No	48	4	0	12	0	1	12	D	6	4	1	150	445	CVD+OD	0	1	Cytoplasm|Cytosol|Nucleus|PML body	0	0	0
Q13283	G3BP1	72	No	291	Yes	57	10	5	12	0	2	12	D	7	0	2	210	466	CVD+OD	0	1	Cell membrane|Cell membrane|Cytoplasm|Cytoplasm|Cytoplasmic granule|Cytosol|Cytosol|Nucleus|Nucleus	0	0	0
P52701	MSH6	140	Yes	150	No	102	9	29	12	0	4	12	D	6	117	4	1455	1360	CVD+OD	0	1	Chromosome|Cytoplasmic vesicle|Golgi apparatus|Nucleoplasm|Nucleus|Nucleus	0	0	0
O00410	IPO5	72	No	214	Yes	70	2	0	9	0	1	9	D	8	7	3	403	1097	CVD+OD	0	1	Cytoplasm|Cytosol|Nucleolus|Nucleoplasm|Nucleus	0	0	0
Q9P2R7	SUCLA2	54	Yes	53	No	53	1	0	10	0	1	10	D	7	12	2	205	463	CVD+OD	1	1	Mitochondrion|Mitochondrion	0	0	0
Q99848	EBNA1BP2	59	No	197	Yes	48	9	2	11	0	1	11	D	5	5	1	152	306	CVD+OD	0	1	Nucleolus|Nucleolus	0	0	0
P35658	NUP214	262	Yes	90	No	102	31	129	10	0	1	10	D	7	6	5	1087	2090	CVD+OD	0	1	Cytoplasmic vesicle|Focal adhesion|Nuclear pore complex|Nucleus	0	0	0
Q9NYQ6	CELSR1	59	Yes	23	No	42	4	13	0	4	1	4	D	6	15	2	1780	3014	CVD+OD	0	0	Cell membrane|Cell membrane	0	0	0
Q96KQ7	EHMT2	82	No	283	Yes	39	24	19	4	3	7	7	D	5	9	3	486	1210	CVD+OD	0	1	Chromosome|Nucleoplasm|Nucleus|Nucleus speckle	0	0	0
Q96HC4	PDLIM5	117	Yes	85	No	88	25	4	9	0	1	9	D	11	24	7	399	596	CVD+OD	0	1	Cell membrane|Cytoplasm|Focal adhesion|Nucleoplasm|Postsynaptic density|Synaptosome	0	0	0
P46783	RPS10	38	No	192	No	36	2	0	10	0	1	10	D	6	0	1	61	165	CVD+OD	0	1	Cytoplasm|Nucleolus	0	0	0
Q5JRX3	PITRM1	61	No	49	No	58	2	1	9	0	1	9	D	6	13	3	642	1037	CVD+OD	1	1	Mitochondrion|Mitochondrion matrix	0	0	0
O60216	RAD21	77	No	205	Yes	72	3	2	11	0	6	11	D	5	7	1	296	631	CVD+OD	0	1	Centromere|Chromosome|Nucleoplasm|Nucleus	0	0	0
Q9UQ35	SRRM2	788	No	185	No	74	37	677	10	0	1	10	D	7	25	3	2254	2752	CVD+OD	0	1	Cytoplasm|Nucleus|Nucleus speckle|Nucleus speckle	0	0	0
P54652	HSPA2	78	Yes	268	Yes	77	1	0	9	1	4	10	D	5	7	1	259	639	CVD+OD	0	0	Spindle	0	0	0
P49959	MRE11	103	No	53	No	60	13	30	9	0	2	9	D	5	15	3	486	708	CVD+OD	0	1	Nucleoplasm|Nucleus|Telomere	0	0	0
P00966	ASS1	64	No	50	No	63	1	0	9	0	1	9	D	6	165	1	278	412	CVD+OD	0	0	Cytosol|Cytosol|Nucleoplasm	0	0	0
O00429	DNM1L	76	Yes	195	Yes	66	4	6	8	0	7	8	D	9	16	8	253	736	CVD+OD	1	1	Clathrin-coated pit|Cytoplasmic vesicle|Cytosol|Cytosol|Endomembrane system|Golgi apparatus|Mitochondrion outer membrane|Peroxisome|Synaptic vesicle membrane	0	0	0
Q99714	HSD17B10	38	No	131	No	37	1	0	7	0	1	7	D	8	25	2	63	261	CVD+OD	1	1	Mitochondrion	0	0	0
P11498	PC	63	Yes	61	No	59	4	0	10	0	1	10	D	7	15	2	563	1178	CVD+OD	1	1	Mitochondrion|Mitochondrion matrix	0	0	0
P11216	PYGB	84	No	38	No	76	8	0	9	0	1	9	D	7	0	1	544	843	CVD+OD	0	1	Cytosol	0	0	0
P04350	TUBB4A	89	No	169	No	81	5	0	8	0	1	8	D	7	10	1	176	444	CVD+OD	0	0	Cytoskeleton	0	0	0
P21912	SDHB	18	Yes	117	No	18	0	0	4	3	1	7	D	5	21	1	223	280	CVD+OD	1	1	Cell membrane|Mitochondrion|Mitochondrion inner membrane|Nucleoplasm	0	0	0
Q9GZL7	WDR12	37	Yes	105	No	28	9	0	5	3	1	8	D	5	1	1	199	423	CVD+OD	0	1	Cell membrane|Cytosol|Nucleolus|Nucleolus|Nucleolus|Nucleoplasm|Nucleus	0	0	0
P26440	IVD	37	No	23	No	37	0	0	8	0	1	8	D	5	11	2	230	423	CVD+OD	1	1	Mitochondrion|Mitochondrion matrix|Nucleoplasm	0	0	0
Q13303	KCNAB2	53	Yes	32	No	39	14	0	9	0	1	9	D	5	0	5	169	367	CVD+OD	0	0	Axon|Cell membrane|Cytoplasm|Cytoskeleton|Membrane|Synaptosome	0	0	0
P28331	NDUFS1	61	No	72	No	57	4	0	8	0	7	8	D	7	2	5	379	727	CVD+OD	1	1	Mitochondrion|Mitochondrion inner membrane	0	0	0
Q9NTI5	PDS5B	143	No	63	No	81	3	59	9	0	1	9	D	4	0	5	501	1447	CVD+OD	0	1	Nucleoplasm|Nucleus	0	0	0
P61313	RPL15	36	No	220	Yes	35	1	0	7	0	1	7	D	6	0	2	67	204	CVD+OD	0	1	Membrane	0	0	0
Q2NL82	TSR1	58	No	131	No	57	1	0	9	0	1	9	D	6	9	1	451	804	CVD only	0	1	Nucleolus|Nucleoplasm	0	0	0
Q7Z406	MYH14	113	Yes	114	No	67	28	18	8	0	1	8	D	5	6	5	1091	1995	CVD+OD	0	0	Nucleoplasm	0	0	0
Q06787	FMR1	55	Yes	197	Yes	21	7	26	5	4	1	9	D	5	10	11	254	632	CVD+OD	0	1	Axon|Cajal body|Cell membrane|Cell projection|Centromere|Chromosome|Cytoplasm|Cytoplasm|Cytoplasmic granule|Cytosol|Dendrite|Dendritic spine|Filopodium tip|Growth cone|Nucleolus|Nucleus|Perikaryon|Perinuclear region|Postsynaptic cell membrane|Presynaptic cell membrane|Synapse|Synaptosome	0	0	0
P35914	HMGCL	23	No	41	No	19	3	1	6	0	1	6	D	6	28	3	172	325	CVD+OD	1	1	Mitochondrion matrix|Peroxisome	0	0	0
P34931	HSPA1L	68	Yes	290	Yes	68	0	0	5	0	4	5	D	5	8	1	352	641	CVD+OD	0	0	#N/A	0	0	0
P36776	LONP1	52	Yes	48	No	49	3	0	7	0	2	7	D	6	11	3	569	959	CVD+OD	1	1	Mitochondrion|Mitochondrion matrix|Nucleus	0	0	0
P30044	PRDX5	27	No	47	No	27	0	0	6	0	1	6	D	8	4	4	121	214	CVD+OD	1	1	Cytoplasm|Cytoplasm|Cytosol|Mitochondrion|Mitochondrion|Peroxisome matrix	0	0	0
P06737	PYGL	97	No	53	No	89	8	0	8	0	1	8	D	6	11	2	467	847	CVD+OD	0	1	Cell membrane|Cytosol	0	0	0
Q9H4A4	RNPEP	30	No	46	No	25	5	0	3	5	1	8	D	5	0	1	331	650	CVD+OD	0	1	Golgi apparatus|Nucleoplasm|Secreted	0	0	0
Q9UJS0	SLC25A13	41	No	30	No	36	5	0	7	0	1	7	D	6	0	2	379	675	CVD+OD	1	1	Mitochondrion|Mitochondrion inner membrane	0	0	0
O95373	IPO7	44	No	235	Yes	38	4	2	4	6	4	10	D	6	0	1	339	1038	CVD+OD	0	1	Cytoplasm|Cytoplasm|Cytosol|Nucleoplasm|Nucleus|Nucleus	0	0	0
Q9BZJ0	CRNKL1	38	No	92	No	35	3	0	6	2	1	8	D	5	2	5	502	848	CVD+OD	0	1	Cytoplasm|Nucleus speckle	0	0	0
Q8IWT3	CUL9	60	No	30	No	41	7	12	1	10	1	11	D	3	0	2	1196	2517	CVD+OD	0	1	Cytoplasm|Cytosol	0	0	0
O75190	DNAJB6	29	No	101	No	22	7	0	3	7	1	10	D	4	0	4	167	326	CVD+OD	0	1	Cytoplasm|Nucleoplasm|Nucleus|Nucleus|Perinuclear region|Z line	0	0	0
P12883	MYH7	176	Yes	110	No	108	32	36	5	0	1	5	D	5	214	1	1429	1935	CVD+OD	0	0	Myofibril|Sarcomere	0	0	0
O60313	OPA1	83	Yes	111	No	69	2	0	7	0	7	7	D	4	62	6	487	960	CVD+OD	1	1	Mitochondrion|Mitochondrion inner membrane|Mitochondrion intermembrane space|Mitochondrion membrane|Nucleoplasm	0	0	0
Q13823	GNL2	51	No	186	No	37	11	3	3	4	1	7	D	5	1	1	395	731	CVD only	0	1	Nucleolus|Nucleolus	0	0	0
P28799	GRN	19	Yes	20	No	17	1	1	1	1	1	2	D	5	9	3	356	593	CVD+OD	0	1	Endoplasmic reticulum|Endosome|Lysosome|Secreted	0	0	0
Q9H9J2	MRPL44	14	No	203	Yes	13	1	0	1	4	7	5	D	4	3	1	179	332	CVD+OD	1	1	Cell membrane|Mitochondrion|Mitochondrion|Nucleus	0	0	0
O75306	NDUFS2	17	Yes	41	No	17	0	0	3	3	1	6	D	4	2	2	203	463	CVD+OD	1	1	Mitochondrion|Mitochondrion inner membrane|Nucleoplasm	0	0	0
P49821	NDUFV1	32	No	52	No	31	1	0	5	0	1	5	D	6	5	2	284	464	CVD+OD	1	1	Cytosol|Mitochondrion|Mitochondrion inner membrane	0	0	0
Q03001	DST	271	No	115	No	66	23	113	3	0	1	3	D	5	2	9	4242	7570	CVD+OD	0	1	Axon|Cell cortex|Cell membrane|Cytoskeleton|Cytoskeleton|Cytosol|Endoplasmic reticulum membrane|H zone|Hemidesmosome|Membrane|Membrane|Nucleus|Nucleus|Nucleus envelope|Z line	0	0	0
Q6UB35	MTHFD1L	38	Yes	53	No	36	0	2	3	0	2	3	D	7	0	2	488	978	CVD+OD	1	1	Mitochondrion|Mitochondrion	0	0	0
P00491	PNP	29	Yes	27	No	26	3	0	5	0	1	5	D	6	8	1	131	289	CVD+OD	0	1	Cytoplasm|Cytoskeleton	0	0	0
P48147	PREP	46	Yes	20	No	43	3	0	1	8	1	9	D	5	1	1	267	710	CVD+OD	0	1	Cytoplasm|Cytosol	0	0	0
Q9NP81	SARS2	22	Yes	54	No	21	1	0	4	0	1	4	D	5	1	2	312	518	CVD+OD	1	1	Mitochondrion matrix	0	0	0
Q14573	ITPR3	100	No	48	No	72	17	11	5	0	1	5	D	5	6	1	1175	2671	CVD+OD	0	1	Cytoplasmic vesicle|Endoplasmic reticulum membrane	0	0	0
Q9BZF1	OSBPL8	115	No	22	No	44	10	61	5	0	1	5	D	3	0	3	325	889	CVD+OD	0	1	Cell membrane|Cytoplasmic vesicle|Cytosol|Endoplasmic reticulum membrane|Nucleus membrane	0	0	0
O00507	USP9Y	88	Yes	6	No	77	7	4	4	0	1	4	D	5	4	2	366	2555	CVD+OD	0	0	Cytoplasm|Cytoplasmic vesicle	0	0	0
P46379	BAG6	68	No	97	No	32	14	22	4	0	2	4	D	4	1	5	485	1132	CVD+OD	0	1	Cytosol|Cytosol|Exosome|Nucleoplasm|Nucleus	0	0	0
O94808	GFPT2	21	No	41	No	18	3	0	1	4	1	5	D	3	0	1	350	682	CVD+OD	0	0	Cytoplasmic vesicle	0	0	0
Q8WX93	PALLD	123	Yes	27	No	63	32	28	4	0	1	4	D	7	0	9	645	1383	CVD+OD	0	0	Axon|Cell membrane|Cytoskeleton|Cytoskeleton|Cytosol|Focal adhesion|Growth cone|Lamellipodium|Podosome|Ruffle|Z line	0	0	0
Q8WXH0	SYNE2	275	Yes	88	No	100	45	130	4	0	1	4	D	5	17	13	3665	6885	CVD+OD	1	1	Cell membrane|Cytoskeleton|Focal adhesion|Mitochondrion|Nucleoplasm|Nucleus membrane|Nucleus outer membrane|Sarcoplasmic reticulum membrane|Z line	0	0	0
Q9H4B7	TUBB1	19	Yes	126	No	17	2	0	1	2	1	3	D	5	3	1	288	451	CVD+OD	0	0	Cytoplasm|Cytoskeleton	0	0	0
P07203	GPX1	19	Yes	37	No	18	1	0	3	0	1	3	D	6	5	2	139	203	CVD+OD	0	0	Cytoplasm|Cytosol	0	0	0
P48634	PRRC2A	213	Yes	39	No	80	24	109	1	0	1	1	D	6	45	4	1315	2157	CVD+OD	0	0	Cytoplasm|Nucleus	0	0	0
P32322	PYCR1	26	Yes	47	No	23	2	1	3	0	1	3	D	6	16	3	217	319	CVD+OD	1	0	Mitochondrion	0	0	0
P62834	RAP1A	18	Yes	181	No	13	5	0	2	0	1	2	D	7	0	1	57	184	CVD+OD	0	1	Cell junction|Cell membrane|Cytoplasm|Early endosome|Perinuclear region	0	0	0
P62854	RPS26	14	No	163	No	12	2	0	2	0	1	2	D	7	2	1	36	115	CVD+OD	0	1	#N/A	0	0	0
Q15050	RRS1	32	No	210	Yes	20	1	11	3	0	1	3	D	6	1	1	178	365	CVD+OD	0	1	Nucleolus|Nucleolus	0	0	0
P49815	TSC2	155	Yes	77	No	70	31	54	2	0	1	2	D	4	82	8	1722	1807	CVD+OD	0	1	Cytoplasm|Cytosol|Membrane	0	0	0
Q9GZQ8	MAP1LC3B	14	No	248	Yes	14	0	0	2	0	1	2	D	6	0	1	64	125	CVD+OD	0	1	Autophagosome|Autophagosome membrane|Cytoplasm|Cytoskeleton|Endomembrane system|Nucleus	0	0	0
P21359	NF1	132	Yes	85	No	71	37	24	2	0	1	2	D	4	56	6	1737	2839	CVD+OD	1	1	Mitochondrion|Nucleolus|Nucleus	0	0	0
O96008	TOMM40	21	No	50	No	21	0	0	1	3	1	4	D	3	0	2	125	361	CVD+OD	1	1	Cytosol|Mitochondrion|Mitochondrion outer membrane	0	0	0
Q9NR19	ACSS2	29	Yes	39	No	19	7	3	2	0	3	2	D	4	0	2	332	701	CVD+OD	0	1	Cytoplasm|Cytoplasmic vesicle|Cytosol|Nucleoplasm	0	0	0
Q53H80	AKIRIN2	25	No	13	No	14	11	0	0	2	1	2	D	3	0	1	73	203	CVD+OD	0	1	Nucleoplasm|Nucleus	0	0	0
Q8NFF5	FLAD1	13	Yes	30	No	13	0	0	1	0	1	1	D	4	2	5	331	587	CVD+OD	1	1	Cell membrane|Cytoplasm|Cytosol|Mitochondrion matrix	0	0	0
P22460	KCNA5	16	Yes	114	No	14	2	0	1	0	1	1	D	5	2	2	469	613	CVD+OD	0	0	Cell membrane	0	0	0
Q13084	MRPL28	16	Yes	44	No	15	1	0	1	2	1	3	D	4	2	1	207	256	CVD+OD	1	1	Mitochondrion|Mitochondrion	0	0	0
P07196	NEFL	39	No	44	No	18	2	19	2	0	1	2	D	7	20	1	233	543	CVD+OD	0	0	Cytoskeleton|Nucleus speckle	0	0	0
Q13416	ORC2	52	No	115	No	45	6	1	2	0	7	2	D	4	5	1	239	577	CVD+OD	0	1	Cytosol|Nucleoplasm|Nucleus	0	0	0
P50542	PEX5	45	Yes	69	No	33	11	1	2	0	1	2	D	3	1	4	338	639	CVD+OD	0	1	Cytoplasm|Cytosol|Golgi apparatus|Peroxisome membrane	0	0	0
O94761	RECQL4	35	No	499	Yes	20	6	9	2	0	6	2	D	5	11	1	1068	1208	CVD+OD	0	0	Cytoplasm|Nucleus|Nucleus	0	0	0
Q15477	SKIV2L	77	Yes	206	Yes	60	10	7	2	0	3	2	D	4	10	1	608	1246	CVD+OD	0	1	Cytoplasm|Nucleoplasm|Nucleus	0	0	0
Q9BSI4	TINF2	17	No	36	No	16	1	0	2	0	1	2	D	5	2	3	229	451	CVD+OD	0	1	Nucleus|Nucleus|Nucleus matrix|Telomere	0	0	0
Q9UDY2	TJP2	160	No	47	No	89	28	43	2	0	1	2	D	4	9	7	711	1190	CVD+OD	0	1	Adherens junction|Cell junction|Cell membrane|Cell membrane|Cytosol|Nucleus|Tight junction	0	0	0
Q9H0U9	TSPYL1	26	Yes	67	No	25	1	0	2	0	1	2	D	5	2	1	219	437	CVD+OD	0	1	Nucleolus|Nucleolus|Nucleus|Nucleus	0	0	0
Q712K3	UBE2R2	20	No	146	No	18	2	0	2	0	1	2	D	4	0	1	55	238	CVD+OD	0	1	Nucleolus|Nucleus	0	0	0
Q92947	GCDH	17	No	28	No	14	3	0	1	0	1	1	D	5	25	2	276	438	CVD+OD	1	1	Mitochondrion|Mitochondrion matrix	0	0	0
P29474	NOS3	58	Yes	76	No	43	6	9	1	0	1	1	D	9	4	3	698	1203	CVD+OD	0	1	Caveola|Cell membrane|Cytoskeleton|Golgi apparatus	0	0	0
P55196	AFDN	270	No	17	No	126	40	103	0	0	1	0	D	6	0	6	895	1824	CVD+OD	0	1	Adherens junction|Cell junction|Cell membrane|Cell membrane|Cytoplasm|Nucleoplasm	0	0	0
Q92997	DVL3	77	Yes	97	No	37	10	30	1	0	1	1	D	4	4	2	338	716	CVD+OD	0	1	Centrosome|Cytoplasm|Cytoskeleton|Midbody ring	0	0	0
O95714	HERC2	139	No	229	Yes	80	20	39	1	0	3	1	D	4	1	1	2191	4834	CVD+OD	0	1	Centriole|Cytoplasm|Cytoplasmic vesicle|Nucleus	0	0	0
O75251	NDUFS7	12	No	53	No	10	0	1	0	2	1	2	D	4	4	2	134	213	CVD+OD	1	1	Mitochondrion	0	0	0
P07197	NEFM	76	No	57	No	31	4	41	0	0	1	0	D	6	1	2	514	916	CVD+OD	0	0	Cytosol	0	0	0
P78395	PRAME	15	No	24	No	15	0	0	1	0	1	1	D	3	3	1	335	509	CVD+OD	0	0	Cell membrane|Nucleus	0	0	0
Q15042	RAB3GAP1	62	No	13	No	51	11	0	1	0	1	1	D	7	0	3	495	981	CVD+OD	0	1	Cytoplasm|Cytosol|Nucleoplasm	0	0	0
P46939	UTRN	132	Yes	89	No	71	33	28	1	0	1	1	D	6	2	4	1708	3433	CVD+OD	0	1	Cell membrane|Cytoskeleton|Nucleoplasm|Postsynaptic cell membrane	0	0	0
Q9H1Y0	ATG5	14	Yes	56	No	13	1	0	0	0	1	0	D	4	1	2	73	275	CVD+OD	0	1	Centrosome|Cytoplasm|Preautophagosomal structure membrane	0	0	0
P22459	KCNA4	9	No	97	No	6	2	1	0	0	1	0	D	2	1	1	356	653	CVD+OD	0	0	Axon|Cell membrane	0	0	0
P51857	AKR1D1	11	No	21	No	11	0	0	0	0	1	0	D	3	3	3	206	326	CVD+OD	0	0	Cytoplasm|Cytosol|Nucleoplasm	0	0	0
Q96DR7	ARHGEF26	39	No	40	No	33	3	3	0	0	1	0	D	4	1	3	476	871	CVD+OD	0	0	Cell membrane|Cytosol|Nucleoplasm|Ruffle	0	0	0
O60477	BRINP1	10	No	18	No	10	0	0	0	0	1	0	D	3	3	3	396	761	CVD+OD	0	0	Cytoplasm|Cytoskeleton	0	0	0
P35218	CA5A	2	No	8	No	2	0	0	0	0	1	0	D	2	0	1	227	305	CVD+OD	1	0	Mitochondrion	0	0	0
O76075	CAD	10	Yes	203	Yes	10	0	0	0	0	5	0	D	3	0	4	200	338	CVD+OD	0	1	Cytoplasm|Nucleolus|Nucleus|Nucleus	0	0	0
O60427	FADS1	16	Yes	12	No	15	1	0	0	0	1	0	D	3	0	2	103	444	CVD+OD	1	1	Endoplasmic reticulum membrane|Mitochondrion	0	0	0
Q14397	GCKR	5	Yes	5	No	5	0	0	0	0	1	0	D	2	0	2	399	625	CVD+OD	0	0	Cytoplasm|Cytoskeleton|Nucleus	0	0	0
P30711	GSTT1	4	Yes	3	No	4	0	0	0	0	1	0	D	2	1	2	66	240	CVD+OD	0	0	Cytoplasm	0	0	0
Q15051	IQCB1	27	No	147	No	24	2	1	0	0	2	0	D	3	3	3	308	598	CVD+OD	0	1	Centriole|Centrosome|Cytoskeleton|Cytoskeleton|Spindle	0	0	0
Q9UIF7	MUTYH	17	No	24	No	6	11	0	0	0	7	0	D	2	24	6	483	546	CVD+OD	1	1	Mitochondrion|Nucleus|Nucleus	0	0	0
P30559	OXTR	13	No	22	No	5	7	1	0	0	1	0	D	3	1	1	219	389	CVD+OD	0	0	Cell membrane	0	0	0
Q06609	RAD51	12	Yes	262	Yes	9	3	0	0	0	7	0	D	3	1	4	130	339	CVD+OD	1	0	Centrosome|Cytoplasm|Cytosol|Mitochondrion|Mitochondrion matrix|Nucleolus|Nucleus|Perinuclear region	0	0	0
O60930	RNH1	15	Yes	38	No	14	1	0	0	0	1	0	D	3	0	1	158	286	CVD+OD	0	1	Cytoplasm	0	0	0
Q68CZ1	RPGRIP1L	15	No	66	No	14	1	0	0	0	1	0	D	3	4	2	703	1315	CVD+OD	0	1	Cell membrane|Centrosome|Cilium axoneme|Cilium basal body|Cytoplasm|Cytosol|Tight junction	0	0	0
