# Supplementary material for: Post-translational Modification Crosstalk and Hotspots in Sirtuin Interactors Implicated in Cardiovascular Diseases
Source: Front Genet. 2020 Apr 30;11:356. doi: 10.3389/fgene.2020.00356 (PMC7204943; doi:10.3389/fgene.2020.00356)
Supplement: Supplementary file 3 [file Table_2.XLSX]

## Sheet: PTM_HOTSPOT
Protein	PTM_hotspotCounts	Raw Counts	PTM_hotspot SumLength	Positions	Density	Prot_length	density_length	coverage	Gene name	Disease_status	Hub proteins
P62805-1	2	35	90	1-30;40-99	45	103	0.339806	0.873786	HIST4H4	D	Yes
P16104-1	2	30	67	1-27;111-150	33.5	143	0.20979	0.468531	H2AFX	D	Yes
Q9UQ35-1	41	252	1140	23-37;170-191;250-286;308-335;344-360;408-442;447-463;562-576;593-607;745-785;790-804;808-846;880-917;922-1035;1041-1056;1062-1113;1129-1157;1257-1272;1368-1391;1412-1474;1514-1533;1550-1572;1574-1603;1641-1665;1684-1698;1702-1725;1740-1754;1817-1831;1840-1861;1883-1918;1934-1948;1965-2021;2076-2097;2111-2132;2309-2336;2381-2401;2408-2428;2525-2548;2600-2623;2638-2653;2681-2697	27.8049	2752	0.0915698	0.414244	SRRM2	D	No
P04406-1	6	25	130	38-66;136-163;175-194;247-267;281-297;309-323	21.6667	335	0.0746269	0.38806	GAPDH	D	Yes
P06748-1	4	21	107	66-89;136-157;188-202;205-250	26.75	294	0.0714286	0.363946	NPM1	D	Yes
P07355-1	6	22	120	12-35;78-92;105-119;150-164;225-245;301-330	20	339	0.0648968	0.353982	ANXA2	D	No
Q14978-1	9	66	241	73-97;117-140;209-231;252-279;289-303;354-408;503-533;597-614;674-695	26.7778	699	0.0944206	0.344778	NOLC1	D	No
P61254-1	1	11	42	1942-01-01	42	145	0.0758621	0.289655	RPL26	D	Yes
P19338-1	5	48	196	56-83;85-117;416-436;451-508;561-616	39.2	710	0.0676056	0.276056	NCL	D	Yes
P10636-1	8	44	207	56-75;484-538;541-565;567-587;595-609;626-648;657-673;710-740	25.875	758	0.0580475	0.273087	MAPT	D	No
P06493-1	4	14	80	2-16;136-150;231-255;263-287	20	297	0.047138	0.26936	CDK1	D	Yes
Q13428-1	18	75	378	146-178;191-217;335-353;405-424;470-489;542-560;579-593;603-624;686-706;927-946;983-1006;1103-1123;1142-1157;1168-1182;1199-1213;1215-1241;1256-1277;1371-1392	21	1488	0.0504032	0.254032	TCOF1	D	No
Q14247-1	6	26	132	97-124;140-168;180-205;217-231;258-274;295-311	22	550	0.0472727	0.24	CTTN	D	No
Q9H307-1	7	48	169	55-70;106-128;409-424;433-453;568-612;656-679;682-705	24.1429	717	0.0669456	0.235704	PNN	D	No
P43243-1	9	40	198	1-16;67-87;201-223;236-252;471-485;501-533;595-632;704-723;797-811	22	847	0.0472255	0.233766	MATR3	D	No
P27816-1	11	63	263	69-83;269-283;620-643;665-688;705-729;762-778;792-835;858-885;902-924;989-1014;1027-1048	23.9091	1152	0.0546875	0.228299	MAP4	D	No
P02545-1	5	40	150	5-31;142-157;385-438;605-635;638-659	30	664	0.060241	0.225904	LMNA	D	Yes
P67809-1	3	18	72	18-39;178-212;231-245	24	324	0.0555556	0.222222	YBX1	D	Yes
P08670-1	2	49	100	1-79;432-452	50	466	0.10515	0.214592	VIM	D	Yes
P07900-1	6	36	157	51-76;197-211;291-306;424-449;451-499;587-611	26.1667	732	0.0491803	0.214481	HSP90AA1	D	Yes
Q01130-1	2	9	43	15-36;164-184	21.5	221	0.040724	0.19457	SRSF2	D	No
P10809-1	4	26	108	65-86;150-170;218-260;375-396	27	573	0.0453752	0.188482	HSPD1	D	Yes
Q96HC4-1	5	26	112	104-127;203-224;243-264;311-332;368-389	22.4	596	0.0436242	0.187919	PDLIM5	D	No
P04083-1	3	11	65	14-48;88-102;159-173	21.6667	346	0.0317919	0.187861	ANXA1	D	No
P84103-1	2	3	30	1-13;117-133	15	164	0.0182927	0.182927	SRSF3	D	No
P46013-1	29	91	582	123-138;232-246;339-381;407-428;598-612;842-870;1014-1035;1129-1151;1165-1179;1254-1273;1323-1337;1373-1394;1401-1421;1475-1489;1496-1521;1686-1700;1740-1759;1841-1855;1963-1984;2012-2033;2085-2099;2103-2124;2229-2247;2323-2344;2446-2467;2495-2518;2587-2601;2625-2639;2827-2841	20.069	3256	0.0279484	0.178747	MKI67	D	No
P11021-1	5	23	116	111-133;153-167;363-378;439-467;560-592	23.2	654	0.0351682	0.17737	HSPA5	D	Yes
P62258-1	2	8	44	111-132;203-224	22	255	0.0313725	0.172549	YWHAE	D	Yes
P09211-1	2	5	36	41-57;99-117	18	210	0.0238095	0.171429	GSTP1	D	No
P09874-1	8	34	167	178-204;246-265;361-375;380-394;406-421;454-474;497-531;772-789	20.875	1014	0.0335306	0.164694	PARP1	D	Yes
P63244-1	3	9	51	1-15;37-53;269-287	17	317	0.0283912	0.160883	RACK1	D	No
Q14498-1	3	21	84	89-136;170-187;327-344	28	530	0.0396226	0.158491	RBM39	D	No
P10636-5	2	14	64	173-221;231-245	32	410	0.0341463	0.156098	MAPT	D	No
P27695-1	2	9	48	17-38;45-70	24	318	0.0283019	0.150943	APEX1	D	No
P11142-1	4	18	93	33-52;100-128;524-552;601-615	23.25	646	0.0278638	0.143963	HSPA8	D	Yes
P04637-1	2	17	55	305-328;359-389	27.5	393	0.043257	0.139949	TP53	D	Yes
P01106-1	3	9	61	60-81;274-290;336-357	20.3333	439	0.0205011	0.138952	MYC	D	Yes
Q01518-1	3	11	66	163-184;294-322;417-431	22	475	0.0231579	0.138947	CAP1	D	No
P21796-1	2	6	38	94-116;160-174	19	283	0.0212014	0.134276	VDAC1	D	No
Q9BQE3-1	3	12	60	151-173;180-201;333-347	20	449	0.0267261	0.13363	TUBA1C	D	Yes
Q71U36-1	3	12	60	151-173;180-201;333-347	20	451	0.0266075	0.133038	TUBA1A	D	Yes
Q12888-1	11	54	256	308-327;347-367;479-497;511-537;855-869;887-906;1283-1299;1308-1345;1353-1375;1387-1408;1628-1661	23.2727	1972	0.0273834	0.129817	TP53BP1	D	Yes
P0DMV8-1	4	10	82	33-52;99-128;409-425;537-551	20.5	641	0.0156006	0.127925	HSPA1A	D	Yes
P78347-1	5	27	125	85-108;207-232;656-681;696-712;806-837	25	998	0.0270541	0.125251	GTF2I	D	No
Q9H6F5-1	2	9	45	14-31;205-231	22.5	360	0.025	0.125	CCDC86	D	No
P35658-1	12	54	257	426-448;494-516;628-668;961-975;978-1003;1044-1059;1134-1148;1171-1185;1198-1214;1265-1286;1298-1319;1342-1363	21.4167	2090	0.0258373	0.122967	NUP214	D	No
Q99848-1	2	5	36	1-20;257-272	18	306	0.0163399	0.117647	EBNA1BP2	D	Yes
P50454-1	3	5	49	125-142;147-161;238-253	16.3333	418	0.0119617	0.117225	SERPINH1	D	No
P17535-1	2	7	40	108-128;301-319	20	347	0.0201729	0.115274	JUND	D	No
Q02790-1	2	8	52	104-120;424-458	26	459	0.0174292	0.11329	FKBP4	D	No
P06400-1	3	23	103	340-360;764-830;834-848	34.3333	928	0.0247845	0.110991	RB1	D	Yes
P14625-1	4	20	89	158-179;394-415;501-515;662-691	22.25	803	0.0249066	0.110834	HSP90B1	D	Yes
Q86UE4-1	4	7	64	260-275;334-348;520-534;555-572	16	582	0.0120275	0.109966	MTDH	D	No
P62753-1	1	8	27	228-254	27	249	0.0321285	0.108434	RPS6	D	Yes
P49959-1	3	15	75	563-584;590-616;660-685	25	708	0.0211864	0.105932	MRE11	D	No
O14641-1	3	17	76	217-235;579-602;608-640	25.3333	736	0.0230978	0.103261	DVL2	D	No
Q12834-1	2	13	51	52-80;146-167	25.5	499	0.0260521	0.102204	CDC20	D	Yes
Q07157-1	9	30	176	171-185;817-848;959-980;1051-1078;1139-1153;1188-1203;1432-1446;1521-1535;1563-1580	19.5556	1748	0.0171625	0.100686	TJP1	D	No
Q8WWM7-1	5	25	108	263-285;414-437;546-560;587-607;667-691	21.6	1075	0.0232558	0.100465	ATXN2L	D	No
P34932-1	4	11	83	464-478;545-564;624-645;766-791	20.75	840	0.0130952	0.0988095	HSPA4	D	Yes
P40939-1	4	11	75	285-299;383-400;404-425;509-528	18.75	763	0.0144168	0.0982962	HADHA	D	No
Q9Y4H2-1	7	26	131	297-319;568-583;591-606;728-743;765-779;802-817;1141-1169	18.7143	1338	0.019432	0.0979073	IRS2	D	No
P10275-1	4	21	90	206-226;291-316;350-371;838-858	22.5	920	0.0228261	0.0978261	AR	D	Yes
Q92997-1	3	16	68	195-218;563-580;594-619	22.6667	716	0.0223464	0.0949721	DVL3	D	No
Q13303-1	1	10	34	1934-01-01	34	367	0.027248	0.0926431	KCNAB2	D	No
P49411-1	2	3	41	70-95;234-248	20.5	452	0.00663717	0.090708	TUFM	D	No
P12956-1	2	11	55	292-331;461-475	27.5	609	0.0180624	0.090312	XRCC6	D	Yes
Q12778-1	3	9	59	242-263;287-301;311-332	19.6667	655	0.0137405	0.0900763	FOXO1	D	Yes
P54132-1	5	28	127	17-57;114-134;324-351;524-538;1289-1310	25.4	1417	0.0197601	0.089626	BLM	D	No
Q16891-1	3	13	67	99-126;179-193;571-594	22.3333	758	0.0171504	0.0883905	IMMT	D	No
P24928-1	2	97	174	765-779;1804-1962	87	1970	0.0492386	0.0883249	POLR2A	D	Yes
P16220-1	2	2	30	107-121;129-143	15	341	0.0058651	0.0879765	CREB1	D	No
P30405-1	1	2	18	179-196	18	207	0.00966184	0.0869565	PPIF	D	No
P13807-1	2	18	64	640-659;691-734	32	737	0.0244233	0.0868385	GYS1	D	No
O96017-1	2	11	47	26-57;376-390	23.5	543	0.0202578	0.0865562	CHEK2	D	Yes
Q9UDY2-1	5	19	101	417-438;448-469;1003-1027;1146-1160;1169-1185	20.2	1190	0.0159664	0.0848739	TJP2	D	No
Q14103-1	2	2	30	80-94;237-251	15	355	0.0056338	0.084507	HNRNPD	D	Yes
P04350-1	2	6	37	271-288;328-346	18.5	444	0.0135135	0.0833333	TUBB4A	D	No
P52565-1	1	2	17	165-181	17	204	0.00980392	0.0833333	ARHGDIA	D	No
O43524-1	3	8	56	282-307;311-325;418-432	18.6667	673	0.0118871	0.0832095	FOXO3	D	Yes
P35568-1	5	21	101	263-284;298-319;523-538;1093-1118;1128-1142	20.2	1242	0.0169082	0.0813205	IRS1	D	No
P13796-1	3	6	50	110-126;287-304;535-549	16.6667	627	0.00956938	0.0797448	LCP1	D	No
Q86V81-1	1	4	20	232-251	20	257	0.0155642	0.077821	ALYREF	D	Yes
P35251-1	5	13	89	92-106;161-175;269-283;304-325;1079-1100	17.8	1148	0.011324	0.0775261	RFC1	D	No
P15924-1	6	66	218	24-66;165-180;2017-2031;2542-2556;2562-2619;2803-2873	36.3333	2871	0.0229885	0.0759317	DSP	D	No
Q00987-1	2	6	37	178-199;337-351	18.5	491	0.01222	0.0753564	MDM2	D	Yes
P67870-1	1	2	16	137-152	16	215	0.00930233	0.0744186	CSNK2B	D	Yes
P27797-1	1	4	31	34-64	31	417	0.00959233	0.0743405	CALR	D	No
O75152-1	3	13	60	488-504;724-745;751-771	20	810	0.0160494	0.0740741	ZC3H11A	D	No
Q13043-1	2	6	36	33-53;413-427	18	487	0.0123203	0.073922	STK4	D	No
P31939-1	2	8	43	280-307;394-408	21.5	592	0.0135135	0.0726351	ATIC	D	No
Q9UBN7-1	3	18	83	20-65;846-860;1020-1041	27.6667	1215	0.0148148	0.0683128	HDAC6	D	Yes
P46777-1	1	2	20	171-190	20	297	0.00673401	0.0673401	RPL5	D	Yes
P17987-1	2	4	37	5-20;531-551	18.5	556	0.00719424	0.0665468	TCP1	D	Yes
P30048-1	1	2	17	234-250	17	256	0.0078125	0.0664062	PRDX3	D	No
O75381-1	1	7	25	258-282	25	377	0.0185676	0.066313	PEX14	D	No
P01100-1	1	6	25	357-381	25	380	0.0157895	0.0657895	FOS	D	Yes
Q01780-1	3	9	57	809-830;837-851;859-878	19	885	0.0101695	0.0644068	EXOSC10	D	Yes
P54652-1	2	6	41	34-53;101-121	20.5	639	0.00938967	0.0641628	HSPA2	D	Yes
Q99623-1	1	3	19	282-300	19	299	0.0100334	0.0635452	PHB2	D	No
P21333-1	8	36	168	1-14;497-519;723-742;959-982;1439-1461;2476-2495;2568-2584;2604-2630	21	2647	0.0136003	0.0634681	FLNA	D	Yes
P16615-1	2	13	64	485-511;524-560	32	1042	0.012476	0.0614203	ATP2A2	D	No
P08865-1	1	3	18	33-50	18	295	0.0101695	0.0610169	RPSA	D	Yes
Q03164-1	12	41	242	158-174;714-730;826-840;985-1005;1106-1120;2121-2160;2164-2178;2719-2740;2859-2873;3046-3060;3202-3223;3501-3528	20.1667	3969	0.0103301	0.0609725	KMT2A	D	Yes
Q9BZF1-1	3	8	54	86-100;350-364;803-826	18	889	0.00899888	0.0607424	OSBPL8	D	No
P67936-1	1	1	15	177-191	15	248	0.00403226	0.0604839	TPM4	D	No
Q08050-1	2	8	46	503-524;598-621	23	763	0.0104849	0.0602883	FOXM1	D	Yes
Q08999-1	3	15	68	654-684;958-979;1068-1082	22.6667	1139	0.0131694	0.0597015	RBL2	D	No
Q8N122-1	3	19	79	692-730;850-866;874-896	26.3333	1335	0.0142322	0.059176	RPTOR	D	No
P50750-1	1	2	22	343-364	22	372	0.00537634	0.0591398	CDK9	D	Yes
Q9P0U3-1	2	7	38	117-139;156-170	19	644	0.0108696	0.0590062	SENP1	D	No
O75369-1	7	30	153	697-716;897-917;1435-1451;2093-2114;2163-2184;2485-2514;2517-2537	21.8571	2602	0.0115296	0.0588009	FLNB	D	No
Q00613-1	2	3	31	113-128;319-333	15.5	529	0.00567108	0.0586011	HSF1	D	No
P22681-1	3	9	53	8-22;638-653;691-712	17.6667	906	0.00993377	0.0584989	CBL	D	No
Q13573-1	2	3	31	108-123;169-183	15.5	536	0.00559701	0.0578358	SNW1	D	Yes
P34931-1	2	5	37	35-54;411-427	18.5	641	0.00780031	0.0577223	HSPA1L	D	Yes
P51610-1	6	21	117	488-509;615-632;747-768;1208-1231;1232-1246;1483-1498	19.5	2035	0.0103194	0.0574939	HCFC1	D	No
Q9H165-1	2	10	48	607-637;709-725	24	835	0.011976	0.057485	BCL11A	D	No
Q9NTI5-1	3	22	83	1073-1094;1133-1173;1355-1374	27.6667	1447	0.0152039	0.0573601	PDS5B	D	No
P40763-1	2	7	44	629-643;700-728	22	770	0.00909091	0.0571429	STAT3	D	Yes
Q14676-1	5	17	119	441-456;1191-1205;1295-1309;1336-1352;1396-1451	23.8	2089	0.00813787	0.0569651	MDC1	D	Yes
Q9BQG0-1	4	12	74	852-873;1154-1168;1234-1251;1303-1321	18.5	1328	0.00903614	0.0557229	MYBBP1A	D	No
P08133-1	2	6	37	2-16;292-313	18.5	673	0.0089153	0.0549777	ANXA6	D	No
P42704-1	4	14	76	66-80;529-543;1015-1038;1314-1335	19	1394	0.010043	0.0545194	LRPPRC	D	No
O96028-1	4	14	74	184-203;407-421;580-595;607-629	18.5	1365	0.0102564	0.0542125	NSD2	D	No
P48634-1	6	19	114	18-37;757-773;1024-1038;1075-1096;1376-1390;2072-2096	19	2157	0.00880853	0.0528512	PRRC2A	D	No
P35579-1	6	16	103	186-200;1008-1024;1369-1383;1403-1417;1511-1526;1793-1817	17.1667	1960	0.00816327	0.052551	MYH9	D	Yes
P27824-1	2	3	31	74-88;502-517	15.5	592	0.00506757	0.0523649	CANX	D	No
Q13309-1	1	5	22	61-82	22	424	0.0117925	0.0518868	SKP2	D	No
P05412-1	1	3	17	82-98	17	331	0.00906344	0.0513595	JUN	D	Yes
P23526-1	1	4	22	179-200	22	432	0.00925926	0.0509259	AHCY	D	No
P12270-1	5	22	119	516-536;634-660;918-932;1649-1686;2129-2146	23.8	2363	0.0093102	0.0503597	TPR	D	Yes
P27361-1	1	3	19	196-214	19	379	0.00791557	0.0501319	MAPK3	D	Yes
P10636-8	1	2	22	402-423	22	441	0.00453515	0.0498866	MAPT	D	No
Q7Z6Z7-1	12	32	218	1722-1743;1986-2002;2522-2547;2736-2757;2848-2862;3115-3129;3131-3145;3158-3172;3369-3384;3551-3572;3746-3760;3789-3806	18.1667	4374	0.00731596	0.04984	HUWE1	D	Yes
P08047-1	2	9	39	33-56;732-746	19.5	785	0.011465	0.0496815	SP1	D	Yes
Q16665-1	2	7	41	7-21;638-663	20.5	826	0.00847458	0.0496368	HIF1A	D	Yes
P23246-1	2	4	35	483-502;691-705	17.5	707	0.00565771	0.049505	SFPQ	D	No
Q13163-1	1	4	22	135-156	22	448	0.00892857	0.0491071	MAP2K5	D	No
Q00534-1	1	2	16	285-300	16	326	0.00613497	0.0490798	CDK6	D	Yes
P37275-1	2	16	54	301-326;686-713	27	1124	0.0142349	0.0480427	ZEB1	D	No
P46087-1	2	6	39	587-608;725-741	19.5	812	0.00738916	0.0480296	NOP2	D	Yes
Q8WX93-1	3	13	65	387-406;744-773;1326-1340	21.6667	1383	0.00939986	0.0469993	PALLD	D	No
P15172-1	1	1	15	200-214	15	320	0.003125	0.046875	MYOD1	D	No
Q13416-1	1	6	27	236-262	27	577	0.0103986	0.0467938	ORC2	D	No
Q7Z5J4-1	4	17	89	552-578;1119-1142;1179-1195;1418-1438	22.25	1906	0.0089192	0.0466946	RAI1	D	No
P07196-1	1	5	25	20-44	25	543	0.0092081	0.0460405	NEFL	D	No
O75190-1	1	1	15	53-67	15	326	0.00306748	0.0460123	DNAJB6	D	No
Q15717-1	1	1	15	87-101	15	326	0.00306748	0.0460123	ELAVL1	D	Yes
Q13547-1	1	5	22	427-448	22	482	0.0103734	0.0456432	HDAC1	D	Yes
Q04637-1	4	11	72	41-55;589-605;1064-1081;1090-1111	18	1599	0.0068793	0.0450281	EIF4G1	D	Yes
Q01831-1	2	11	42	339-358;494-515	21	940	0.0117021	0.0446809	XPC	D	No
P55072-1	2	5	36	1-21;784-798	18	806	0.00620347	0.044665	VCP	D	Yes
Q16658-1	1	6	22	29-50	22	493	0.0121704	0.0446247	FSCN1	D	No
P52948-1	4	16	81	168-186;538-560;670-684;1027-1050	20.25	1817	0.00880572	0.044579	NUP98	D	Yes
P55196-4	4	12	81	550-571;1180-1208;1225-1239;1323-1337	20.25	1824	0.00657895	0.0444079	AFDN	D	No
P41235-1	1	5	21	135-155	21	474	0.0105485	0.0443038	HNF4A	D	No
O43707-1	2	7	39	436-450;599-622	19.5	911	0.00768386	0.0428101	ACTN4	D	No
Q6L8Q7-1	1	8	26	208-233	26	609	0.0131363	0.0426929	PDE12	D	No
Q9UIG0-1	3	14	63	151-170;314-337;338-356	21	1483	0.00944032	0.0424815	BAZ1B	D	Yes
Q92945-1	2	2	30	118-132;644-658	15	711	0.00281294	0.0421941	KHSRP	D	No
P26358-1	2	16	68	130-175;1108-1129	34	1616	0.00990099	0.0420792	DNMT1	D	No
Q04206-1	1	6	23	301-323	23	551	0.0108893	0.0417423	RELA	D	Yes
P12814-1	2	5	37	417-433;669-688	18.5	892	0.00560538	0.0414798	ACTN1	D	No
Q13761-1	1	2	17	207-223	17	415	0.00481928	0.0409639	RUNX3	D	No
Q01082-1	3	26	96	770-791;2152-2179;2303-2348	32	2364	0.0109983	0.0406091	SPTBN1	D	No
Q15910-1	2	2	30	362-376;405-419	15	746	0.00268097	0.0402145	EZH2	D	Yes
P49815-1	4	13	72	925-939;1327-1348;1376-1395;1447-1461	18	1807	0.00719424	0.039845	TSC2	D	No
Q9Y297-1	1	7	24	588-611	24	605	0.0115702	0.0396694	BTRC	D	No
O15530-1	1	5	22	386-407	22	556	0.00899281	0.0395683	PDK1	D	No
P06737-1	2	3	33	75-89;720-737	16.5	847	0.00354191	0.038961	PYGL	D	No
Q13283-1	1	2	18	243-260	18	466	0.00429185	0.0386266	G3BP1	D	Yes
P35222-1	2	2	30	35-49;668-682	15	781	0.00256082	0.0384123	CTNNB1	D	Yes
Q9NTG7-1	1	1	15	103-117	15	399	0.00250627	0.037594	SIRT3	D	Yes
Q7Z5L9-1	1	2	22	392-413	22	587	0.00340716	0.0374787	IRF2BP2	D	No
P29590-1	2	3	32	394-410;505-519	16	882	0.00340136	0.0362812	PML	D	Yes
Q9BTC0-1	2	9	43	107-128;1027-1047	21.5	1189	0.00756939	0.0361648	DIDO1	D	No
P11216-1	2	2	30	1-15;74-88	15	843	0.00237248	0.0355872	PYGB	D	No
P11474-1	1	1	15	19-33	15	423	0.00236407	0.035461	ESRRA	D	No
P53396-1	2	7	39	437-460;649-663	19.5	1101	0.00635786	0.0354223	ACLY	D	No
O60216-1	1	3	22	181-202	22	631	0.00475436	0.0348653	RAD21	D	Yes
O14497-1	5	8	79	228-242;762-776;1223-1237;1595-1611;1914-1930	15.8	2285	0.00350109	0.0345733	ARID1A	D	No
Q8WUM4-1	2	2	30	606-620;717-731	15	868	0.00230415	0.0345622	PDCD6IP	D	No
O95453-1	1	5	22	154-175	22	639	0.00782473	0.0344288	PARN	D	No
P07384-1	1	7	24	70-93	24	714	0.00980392	0.0336134	CAPN1	D	No
P48735-1	1	1	15	105-119	15	452	0.00221239	0.0331858	IDH2	D	No
Q96KQ7-1	1	8	40	108-147	40	1210	0.00661157	0.0330579	EHMT2	D	Yes
O94776-1	1	6	22	426-447	22	668	0.00898204	0.0329341	MTA2	D	No
P05023-1	2	3	33	212-229;661-675	16.5	1023	0.00293255	0.0322581	ATP1A1	D	No
O15516-1	1	6	27	427-453	27	846	0.0070922	0.0319149	CLOCK	D	No
Q06413-1	1	1	15	106-120	15	473	0.00211416	0.0317125	MEF2C	D	No
P31749-1	1	1	15	301-315	15	480	0.00208333	0.03125	AKT1	D	Yes
P48681-1	3	7	50	313-332;807-821;1438-1452	16.6667	1621	0.00431832	0.0308452	NES	D	No
P15311-1	1	3	18	136-153	18	586	0.00511945	0.0307167	EZR	D	No
P78371-1	1	2	16	162-177	16	535	0.00373832	0.0299065	CCT2	D	Yes
Q15149-1	4	45	140	1088-1102;3576-3590;4377-4403;4600-4682	35	4684	0.00960717	0.029889	PLEC	D	Yes
P98177-1	1	1	15	258-272	15	505	0.0019802	0.029703	FOXO4	D	No
P07237-1	1	1	15	324-338	15	508	0.0019685	0.0295276	P4HB	D	Yes
Q96EB6-1	1	5	22	531-552	22	747	0.00669344	0.0294511	SIRT1	D	Yes
Q14494-1	1	4	22	493-514	22	772	0.00518135	0.0284974	NRF1	D	No
Q6W2J9-1	3	7	50	360-374;763-779;1135-1152	16.6667	1755	0.0039886	0.02849	BCOR	D	No
P07197-1	1	6	26	19-44	26	916	0.00655022	0.0283843	NEFM	D	No
Q6KC79-1	3	16	79	132-167;255-269;343-370	26.3333	2804	0.00570613	0.028174	NIPBL	D	No
O60885-1	2	5	38	487-506;1201-1218	19	1362	0.00367107	0.0279001	BRD4	D	Yes
Q00341-1	2	3	35	28-42;1233-1252	17.5	1268	0.00236593	0.0276025	HDLBP	D	No
O15355-1	1	1	15	204-218	15	546	0.0018315	0.0274725	PPM1G	D	No
Q96T58-1	5	18	100	274-293;623-645;1423-1446;1629-1643;2522-2539	20	3664	0.00491266	0.0272926	SPEN	D	No
Q9UHX1-1	1	1	15	434-448	15	559	0.00178891	0.0268336	PUF60	D	No
P08243-1	1	1	15	544-558	15	561	0.00178253	0.026738	ASNS	D	No
Q86U86-1	2	12	45	2-23;494-516	22.5	1689	0.0071048	0.026643	PBRM1	D	Yes
O60934-1	1	3	20	329-348	20	754	0.00397878	0.0265252	NBN	D	No
P09960-1	1	2	16	149-164	16	611	0.00327332	0.0261866	LTA4H	D	No
P26038-1	1	1	15	132-146	15	577	0.0017331	0.0259965	MSN	D	No
Q14683-1	2	3	32	710-724;957-973	16	1233	0.00243309	0.025953	SMC1A	D	Yes
Q9NQC3-1	2	2	30	107-121;876-890	15	1192	0.00167785	0.0251678	RTN4	D	No
P42345-1	2	19	64	1823-1863;2435-2457	32	2549	0.0074539	0.0251079	MTOR	D	Yes
Q9H4A4-1	1	2	16	401-416	16	650	0.00307692	0.0246154	RNPEP	D	No
P51532-1	2	9	40	1372-1389;1414-1435	20	1647	0.00546448	0.0242866	SMARCA4	D	Yes
Q15477-1	2	2	30	356-370;768-782	15	1246	0.00160514	0.024077	SKIV2L	D	Yes
Q9H9B1-1	2	3	31	298-312;370-385	15.5	1298	0.00231125	0.0238829	EHMT1	D	Yes
P19838-1	1	5	22	930-951	22	968	0.00516529	0.0227273	NFKB1	D	Yes
P21359-1	3	9	64	464-478;869-883;2489-2522	21.3333	2839	0.00317013	0.0225431	NF1	D	No
P38646-1	1	1	15	650-664	15	679	0.00147275	0.0220913	HSPA9	D	Yes
P55786-1	1	4	20	156-175	20	919	0.00435256	0.0217628	NPEPPS	D	No
Q13315-1	3	14	66	1877-1892;1974-2001;2158-2179	22	3056	0.00458115	0.0215969	ATM	D	Yes
P49327-1	3	6	53	1864-1878;1990-2006;2421-2441	17.6667	2511	0.00238949	0.0211071	FASN	D	No
P50570-1	1	3	18	752-769	18	870	0.00344828	0.0206897	DNM2	D	No
Q5VUA4-1	2	9	47	39-59;1602-1627	23.5	2279	0.0039491	0.0206231	ZNF318	D	No
Q9NR30-1	1	2	16	2026-11-01	16	783	0.00255428	0.0204342	DDX21	D	Yes
Q15042-1	1	5	20	527-546	20	981	0.00509684	0.0203874	RAB3GAP1	D	No
O75717-1	1	5	22	380-401	22	1129	0.0044287	0.0194863	WDHD1	D	No
Q29RF7-1	1	3	26	1148-1173	26	1337	0.00224383	0.0194465	PDS5A	D	No
P46379-1	1	5	22	92-113	22	1132	0.00441696	0.0194346	BAG6	D	No
Q86T82-1	1	4	19	620-638	19	979	0.0040858	0.0194076	USP37	D	No
O95248-1	2	7	36	1130-1144;1739-1759	18	1868	0.00374732	0.0192719	SBF1	D	No
Q9UQE7-1	1	5	22	1072-1093	22	1217	0.00410846	0.0180772	SMC3	D	Yes
Q99523-1	1	1	15	812-826	15	831	0.00120337	0.0180505	SORT1	D	No
Q9UBC3-1	1	1	15	49-63	15	853	0.00117233	0.017585	DNMT3B	D	No
O15381-1	1	1	15	185-199	15	856	0.00116822	0.0175234	NVL	D	No
Q9BUJ2-1	1	1	15	172-186	15	856	0.00116822	0.0175234	HNRNPUL1	D	No
Q09472-1	2	7	42	1031-1051;1542-1562	21	2414	0.00289975	0.0173985	EP300	D	Yes
O14980-1	1	3	18	381-398	18	1071	0.00280112	0.0168067	XPO1	D	Yes
Q14315-1	2	11	45	1298-1312;2610-2639	22.5	2725	0.0040367	0.0165138	FLNC	D	No
P19367-1	1	1	15	333-347	15	917	0.00109051	0.0163577	HK1	D	No
O60231-1	1	2	17	103-119	17	1041	0.00192123	0.0163305	DHX16	D	Yes
O75533-1	1	5	21	204-224	21	1304	0.00383436	0.0161043	SF3B1	D	No
P43246-1	1	1	15	731-745	15	934	0.00107066	0.01606	MSH2	D	Yes
P02751-1	2	6	37	273-290;2339-2357	18.5	2386	0.00251467	0.0155071	FN1	D	Yes
Q13813-1	2	7	38	930-944;1179-1201	19	2472	0.00283172	0.0153722	SPTAN1	D	No
Q14573-1	2	7	39	930-944;1827-1850	19.5	2671	0.00262074	0.0146013	ITPR3	D	No
O60566-1	1	1	15	706-720	15	1050	0.000952381	0.0142857	BUB1B	D	No
Q03701-1	1	1	15	229-243	15	1054	0.000948767	0.0142315	CEBPZ	D	No
P28749-1	1	1	15	643-657	15	1068	0.00093633	0.0140449	RBL1	D	No
P11532-1	2	14	51	3482-3505;3602-3628	25.5	3685	0.00379919	0.0138399	DMD	D	No
Q8IZL8-1	1	1	15	481-495	15	1130	0.000884956	0.0132743	PELP1	D	No
Q14191-1	1	2	19	1106-1124	19	1432	0.00139665	0.0132682	WRN	D	No
P18206-1	1	1	15	373-387	15	1134	0.000881834	0.0132275	VCL	D	No
P36956-1	1	1	15	448-462	15	1147	0.00087184	0.0130776	SREBF1	D	No
P12883-1	1	3	22	1295-1316	22	1935	0.00155039	0.0113695	MYH7	D	No
P52701-1	1	1	15	137-151	15	1360	0.000735294	0.0110294	MSH6	D	No
Q14517-1	3	4	48	1966-1980;2601-2615;4229-4246	16	4588	0.00087184	0.0104621	FAT1	D	No
Q8TEM1-1	1	2	19	1848-1866	19	1887	0.00105988	0.0100689	NUP210	D	No
O95613-1	2	3	33	1698-1712;2314-2331	16.5	3336	0.000899281	0.00989209	PCNT	D	No
O14647-1	1	3	18	122-139	18	1828	0.00164114	0.00984683	CHD2	D	No
Q15149-2	2	10	45	12-29;4267-4293	22.5	4574	0.00218627	0.00983822	PLEC	D	Yes
P51531-1	1	1	15	996-1010	15	1590	0.000628931	0.00943396	SMARCA2	D	Yes
P11717-1	1	7	23	2339-2361	23	2491	0.00281012	0.00923324	IGF2R	D	No
Q01082-3	1	2	19	2021-03-01	19	2155	0.000928074	0.00881671	SPTBN1	D	No
Q93008-1	1	4	22	2429-2450	22	2554	0.00156617	0.00861394	USP9X	D	No
P35580-1	1	2	17	1928-1944	17	1976	0.00101215	0.00860324	MYH10	D	Yes
O60318-1	1	2	17	416-432	17	1980	0.0010101	0.00858586	MCM3AP	D	No
Q9BTC0-4	1	1	15	1278-1292	15	2240	0.000446429	0.00669643	DIDO1	D	No
Q13085-1	1	1	15	46-60	15	2346	0.000426257	0.00639386	ACACA	D	No
Q9P2D1-1	1	3	18	2223-2240	18	2997	0.001001	0.00600601	CHD7	D	Yes
Q15149-4	1	8	27	4240-4266	27	4547	0.0017594	0.00593798	PLEC	D	Yes
Q15149-6	1	8	27	4244-4270	27	4551	0.00175786	0.00593276	PLEC	D	Yes
O75369-8	1	1	15	1467-1481	15	2633	0.000379795	0.00569692	FLNB	D	No
Q15149-9	1	7	23	4226-4248	23	4533	0.00154423	0.0050739	PLEC	D	Yes
Q03001-14	1	4	20	5218-5237	20	5375	0.000744186	0.00372093	DST	D	No
Q03001-7	1	4	20	7413-7432	20	7570	0.000528402	0.00264201	DST	D	No
Q8WXH0-1	1	1	15	4154-4168	15	6885	0.000145243	0.00217865	SYNE2	D	No
Q99880-1	3	31	101	5-51;72-100;109-133	33.6667	126	0.246032	0.801587	HIST1H2BL	ND	No
Q16778-1	4	29	99	5-28;30-51;73-100;109-133	24.75	126	0.230159	0.785714	HIST2H2BE	ND	Yes
P62807-1	3	28	98	5-51;73-100;109-131	32.6667	126	0.222222	0.777778	HIST1H2BI	ND	No
Q5QJE6-1	5	23	114	80-102;122-148;177-203;232-246;310-331	22.8	756	0.0304233	0.150794	DNTTIP2	ND	No
Q8IUE6-1	1	3	19	114-132	19	130	0.0230769	0.146154	HIST2H2AB	ND	No
Q13435-1	5	25	127	277-293;302-322;333-354;773-816;876-898	25.4	895	0.027933	0.141899	SF3B2	ND	No
Q6ICG6-1	2	4	37	279-293;344-365	18.5	404	0.00990099	0.0915842	KIAA0930	ND	No
Q9BYG3-1	1	4	26	216-241	26	293	0.0136519	0.0887372	NIFK	ND	Yes
Q8N9T8-1	2	18	58	81-108;134-163	29	703	0.0256046	0.0825036	KRI1	ND	No
Q9Y2X3-1	2	10	42	427-451;500-516	21	529	0.0189036	0.0793951	NOP58	ND	Yes
P25705-1	2	9	42	39-55;229-253	21	553	0.0162749	0.0759494	ATP5F1A	ND	No
Q99666-1	6	29	127	771-803;1202-1216;1256-1277;1464-1488;1520-1536;1650-1664	21.1667	1765	0.0164306	0.0719547	RGPD6	ND	No
Q14C86-1	4	20	106	451-467;739-776;889-914;939-963	26.5	1478	0.0135318	0.0717185	GAPVD1	ND	No
Q8WYP5-1	7	35	161	1067-1089;1131-1167;1198-1223;1249-1264;1540-1555;2006-2024;2080-2103	23	2266	0.0154457	0.0710503	AHCTF1	ND	No
Q32P51-1	1	4	20	133-152	20	320	0.0125	0.0625	HNRNPA1L2	ND	Yes
Q8WUM0-1	3	16	70	3-20;21-42;43-72	23.3333	1156	0.0138408	0.0605536	NUP133	ND	No
Q9H501-1	2	9	50	68-86;170-200	25	851	0.0105758	0.0587544	ESF1	ND	No
Q9BX40-1	1	3	22	309-330	22	385	0.00779221	0.0571429	LSM14B	ND	No
Q9ULT8-1	6	36	149	245-262;1338-1359;1371-1401;1461-1494;1497-1524;1563-1578	24.8333	2610	0.0137931	0.0570881	HECTD1	ND	No
Q9C0F1-1	1	5	22	331-352	22	390	0.0128205	0.0564103	CEP44	ND	No
Q96EQ0-1	1	3	17	290-306	17	304	0.00986842	0.0559211	SGTB	ND	No
Q14CW9-1	1	3	19	274-292	19	347	0.00864553	0.054755	ATXN7L3	ND	No
Q5T200-1	4	20	88	197-218;321-348;351-366;367-388	22	1668	0.0119904	0.0527578	ZC3H13	ND	No
Q96K76-1	4	6	65	162-176;830-845;896-910;1008-1026	16.25	1375	0.00436364	0.0472727	USP47	ND	No
Q92925-1	1	5	22	192-213	22	531	0.0094162	0.0414313	SMARCD2	ND	No
Q6P2E9-1	3	9	58	97-117;581-596;722-742	19.3333	1401	0.00642398	0.041399	EDC4	ND	No
Q12815-1	2	3	32	234-248;332-348	16	778	0.00385604	0.0411311	TROAP	ND	No
Q5JSZ5-1	4	20	89	212-235;1477-1493;1675-1700;2149-2170	22.25	2229	0.00897263	0.0399282	PRRC2B	ND	No
Q13610-1	1	2	20	480-499	20	501	0.00399202	0.0399202	PWP1	ND	No
O94964-1	2	12	50	915-942;1168-1189	25	1423	0.00843289	0.035137	SOGA1	ND	No
Q9Y262-1	1	2	19	2028-10-01	19	564	0.0035461	0.0336879	EIF3L	ND	No
Q9NW82-1	1	4	22	611-632	22	654	0.00611621	0.0336391	WDR70	ND	No
Q96EY7-1	1	5	23	664-686	23	689	0.00725689	0.0333817	PTCD3	ND	No
Q9NZM5-1	1	1	15	2020-06-01	15	478	0.00209205	0.0313808	NOP53	ND	No
O60841-1	2	6	37	581-602;763-777	18.5	1220	0.00491803	0.0303279	EIF5B	ND	No
Q9C0C2-1	3	7	49	710-724;739-754;868-885	16.3333	1729	0.00404858	0.0283401	TNKS1BP1	ND	No
Q8TEB1-1	1	3	15	2015-01-01	15	546	0.00549451	0.0274725	DCAF11	ND	No
Q5T5X7-1	1	3	22	121-142	22	828	0.00362319	0.02657	BEND3	ND	No
Q96EA4-1	1	2	16	501-516	16	605	0.00330579	0.0264463	SPDL1	ND	No
P49761-4	1	1	15	213-227	15	638	0.0015674	0.023511	CLK3	ND	No
Q7KZ85-1	2	9	40	1038-1053;1516-1539	20	1726	0.00521437	0.023175	SUPT6H	ND	No
Q5VWN6-1	3	10	55	374-391;1206-1220;1710-1731	18.3333	2430	0.00411523	0.0226337	FAM208B	ND	No
Q96SI9-1	1	1	15	474-488	15	672	0.0014881	0.0223214	STRBP	ND	No
Q9C0C9-1	1	4	27	827-853	27	1292	0.00309598	0.0208978	UBE2O	ND	No
Q8IWA0-1	1	2	17	669-685	17	830	0.00240964	0.0204819	WDR75	ND	No
Q9BVJ6-1	1	1	15	444-458	15	771	0.00129702	0.0194553	UTP14A	ND	No
P0CJ78-1	1	6	20	87-106	20	1059	0.00566572	0.0188857	ZNF865	ND	No
Q9NWH9-1	1	2	19	1010-1028	19	1034	0.00193424	0.0183752	SLTM	ND	No
O95625-1	1	3	17	153-169	17	1053	0.002849	0.0161443	ZBTB11	ND	No
Q96KR1-1	1	3	17	472-488	17	1074	0.0027933	0.0158287	ZFR	ND	No
A7E2V4-1	1	9	29	1144-1172	29	1837	0.00489929	0.0157866	ZSWIM8	ND	No
Q9ULI0-1	1	6	21	327-347	21	1458	0.00411523	0.0144033	ATAD2B	ND	Yes
Q14C86-6	1	3	19	968-986	19	1487	0.00201748	0.0127774	GAPVD1	ND	No
Q8TEQ6-1	1	2	16	846-861	16	1508	0.00132626	0.0106101	GEMIN5	ND	No
Q14690-1	1	3	17	1355-1371	17	1871	0.00160342	0.00908605	PDCD11	ND	Yes
O95785-1	1	1	15	998-1012	15	1651	0.000605694	0.0090854	WIZ	ND	No
Q70EL1-1	1	1	15	1156-1170	15	1684	0.000593824	0.00890736	USP54	ND	No
P68431-1	3	50	116	1-71;73-94;108-130	38.6667	136	0.367647	0.852941	HIST1H3A	OD	Yes
P06899-1	3	27	98	5-51;73-100;109-131	32.6667	126	0.214286	0.777778	HIST1H2BJ	OD	No
P38159-1	5	73	232	78-98;100-114;134-194;207-232;236-344	46.4	391	0.186701	0.59335	RBMX	OD	No
P16401-1	4	16	95	16-30;47-68;81-123;131-145	23.75	226	0.0707965	0.420354	HIST1H1B	OD	No
P10412-1	3	16	86	44-65;78-120;129-149	28.6667	219	0.0730594	0.392694	HIST1H1E	OD	No
P16402-1	3	13	76	45-66;79-114;166-183	25.3333	221	0.0588235	0.343891	HIST1H1D	OD	No
P62888-1	1	6	38	1939-02-01	38	115	0.0521739	0.330435	RPL30	OD	Yes
O60493-1	2	10	43	40-61;145-165	21.5	162	0.0617284	0.265432	SNX3	OD	No
P15880-1	2	25	73	215-236;238-288	36.5	293	0.0853242	0.249147	RPS2	OD	Yes
Q96PK6-1	5	30	165	224-298;514-530;580-601;611-636;638-662	33	669	0.044843	0.246637	RBM14	OD	No
Q02543-1	2	9	42	1-15;45-71	21	176	0.0511364	0.238636	RPL18A	OD	Yes
Q03252-1	4	48	143	268-309;380-435;485-507;511-532	35.75	620	0.0774194	0.230645	LMNB2	OD	No
P68104-1	4	27	105	15-37;72-95;151-186;443-464	26.25	462	0.0584416	0.227273	EEF1A1	OD	Yes
Q8NC51-1	4	23	92	188-215;225-254;320-334;381-399	23	408	0.0563725	0.22549	SERBP1	OD	Yes
P61244-1	1	6	36	110-145	36	160	0.0375	0.225	MAX	OD	No
P63173-1	1	1	15	43-57	15	70	0.0142857	0.214286	RPL38	OD	No
P46782-1	2	8	43	35-59;178-195	21.5	204	0.0392157	0.210784	RPS5	OD	Yes
Q8IYB3-1	9	33	185	198-212;227-241;302-317;413-438;485-509;646-677;706-720;736-761;768-782	20.5556	904	0.0365044	0.204646	SRRM1	OD	No
O76021-1	5	22	100	8-28;132-152;311-325;384-403;454-476	20	490	0.044898	0.204082	RSL1D1	OD	Yes
P84098-1	2	8	40	115-135;179-197	20	196	0.0408163	0.204082	RPL19	OD	Yes
P49790-1	11	73	299	103-129;160-204;212-264;294-314;370-393;508-529;695-712;879-911;1045-1059;1106-1122;1449-1472	27.1818	1475	0.0494915	0.202712	NUP153	OD	No
Q7Z417-1	6	31	137	133-159;207-226;255-269;297-314;366-397;571-595	22.8333	695	0.0446043	0.197122	NUFIP2	OD	No
Q08170-1	5	13	93	71-85;179-193;252-272;283-305;435-453	18.6	494	0.0263158	0.188259	SRSF4	OD	No
Q9NQS7-1	8	34	172	141-155;195-221;287-307;473-488;507-521;795-811;824-844;885-924	21.5	918	0.037037	0.187364	INCENP	OD	No
Q5SW79-1	14	57	295	128-145;564-585;623-640;722-746;853-877;879-893;957-971;1034-1055;1071-1093;1119-1146;1158-1174;1203-1226;1228-1248;1266-1287	21.0714	1584	0.0359848	0.186237	CEP170	OD	No
P61978-1	4	13	84	134-148;177-198;270-291;360-384	21	463	0.0280778	0.181425	HNRNPK	OD	Yes
Q13185-1	1	10	33	79-111	33	183	0.0546448	0.180328	CBX3	OD	Yes
P51991-1	3	10	68	43-57;138-152;343-380	22.6667	378	0.026455	0.179894	HNRNPA3	OD	Yes
O15027-1	12	125	414	335-358;398-422;513-536;582-611;772-789;831-848;1003-1058;1167-1270;1352-1384;1937-1958;2090-2133;2290-2305	34.5	2357	0.0530335	0.175647	SEC16A	OD	No
P05387-1	1	3	20	1931-12-01	20	115	0.026087	0.173913	RPLP2	OD	No
Q92522-1	2	3	37	20-34;188-209	18.5	213	0.0140845	0.173709	H1FX	OD	No
Q14157-1	8	30	167	353-367;387-407;418-432;451-484;595-619;829-848;851-866;958-978	20.875	983	0.0305188	0.169888	UBAP2L	OD	No
Q02539-1	1	7	34	81-114	34	215	0.0325581	0.15814	HIST1H1A	OD	No
Q13243-1	2	10	42	78-100;239-257	21	272	0.0367647	0.154412	SRSF5	OD	Yes
P52597-1	3	12	64	203-226;233-254;262-279	21.3333	415	0.0289157	0.154217	HNRNPF	OD	No
P31943-1	4	6	67	186-200;210-224;229-243;255-276	16.75	449	0.013363	0.14922	HNRNPH1	OD	No
P46821-1	7	121	352	1198-1215;1235-1267;1317-1348;1439-1459;1785-1826;1851-1979;1998-2074	50.2857	2468	0.0490276	0.142626	MAP1B	OD	No
Q9UKV3-1	8	44	190	199-213;477-491;581-612;642-683;690-710;811-832;854-875;974-994	23.75	1341	0.0328113	0.141685	ACIN1	OD	No
Q14444-1	4	17	100	1-28;280-294;605-622;632-670	25	709	0.0239774	0.141044	CAPRIN1	OD	No
P49792-1	18	91	436	14-28;385-405;769-806;1096-1117;1393-1407;1442-1457;1513-1540;1569-1584;1633-1658;1695-1710;1754-1775;2178-2192;2232-2253;2263-2300;2433-2464;2491-2511;2592-2620;2791-2834	24.2222	3224	0.0282258	0.135236	RANBP2	OD	Yes
Q5SSJ5-1	4	13	74	63-78;142-156;270-296;522-537	18.5	553	0.0235081	0.133816	HP1BP3	OD	No
Q86WX3-1	1	3	18	75-92	18	136	0.0220588	0.132353	RPS19BP1	OD	No
Q13492-1	3	22	86	2-32;294-325;348-370	28.6667	652	0.0337423	0.131902	PICALM	OD	No
Q7Z2W4-1	4	26	118	341-368;373-417;434-455;487-509	29.5	902	0.0288248	0.13082	ZC3HAV1	OD	No
Q96T23-1	9	37	188	216-236;398-418;458-482;1047-1061;1209-1230;1239-1262;1328-1348;1357-1378;1384-1400	20.8889	1441	0.0256766	0.130465	RSF1	OD	No
Q9BTA9-1	3	20	83	62-76;432-464;511-545	27.6667	647	0.0309119	0.128284	WAC	OD	No
Q99873-1	2	11	46	121-138;290-317	23	371	0.0296496	0.123989	PRMT1	OD	Yes
P22234-1	3	7	52	5-26;221-235;269-283	17.3333	425	0.0164706	0.122353	PAICS	OD	No
Q15154-1	11	50	245	145-166;371-387;786-815;1174-1200;1249-1270;1280-1297;1309-1331;1362-1378;1448-1469;1486-1507;1747-1771	22.2727	2024	0.0247036	0.121047	PCM1	OD	No
Q9UM11-1	2	13	59	28-46;124-163	29.5	496	0.0262097	0.118952	FZR1	OD	Yes
P18583-1	11	61	282	270-290;949-978;1004-1046;1050-1083;1089-1109;1562-1579;1637-1651;1773-1787;1919-1936;1945-1996;2172-2186	25.6364	2426	0.0251443	0.116241	SON	OD	No
O75367-1	2	10	43	113-130;159-183	21.5	372	0.0268817	0.115591	H2AFY	OD	Yes
O43290-1	5	13	92	101-119;660-680;709-723;750-771;780-794	18.4	800	0.01625	0.115	SART1	OD	No
Q9P2M7-1	6	23	137	106-121;127-151;152-177;313-333;338-352;1156-1189	22.8333	1197	0.0192147	0.114453	CGN	OD	No
Q03111-1	3	12	63	282-296;307-332;433-454	21	559	0.0214669	0.112701	MLLT1	OD	No
Q14684-1	4	16	84	446-465;618-637;699-713;720-748	21	758	0.0211082	0.110818	RRP1B	OD	Yes
P51116-1	3	18	73	397-425;436-464;512-526	24.3333	673	0.0267459	0.10847	FXR2	OD	No
O75400-1	5	22	103	33-47;136-157;177-203;850-873;925-939	20.6	957	0.0229885	0.107628	PRPF40A	OD	No
Q13620-2	3	36	98	35-92;131-155;178-192	32.6667	913	0.0394304	0.107338	CUL4B	OD	Yes
P30260-1	4	17	87	327-343;352-371;376-400;424-448	21.75	824	0.0206311	0.105583	CDC27	OD	Yes
Q9NZB2-1	5	29	118	449-469;499-520;920-935;977-1010;1028-1052	23.6	1118	0.0259392	0.105546	FAM120A	OD	No
P13639-1	5	10	87	47-61;251-265;397-411;431-446;580-605	17.4	858	0.011655	0.101399	EEF2	OD	Yes
Q6R327-1	7	41	166	1023-1038;1210-1244;1264-1293;1300-1314;1375-1392;1400-1425;1574-1599	23.7143	1708	0.0240047	0.0971897	RICTOR	OD	No
Q13263-1	4	16	81	30-50;426-441;459-480;587-608	20.25	835	0.0191617	0.097006	TRIM28	OD	Yes
Q14694-1	3	20	77	67-89;204-222;343-377	25.6667	798	0.0250627	0.0964912	USP10	OD	No
Q8WXI9-1	3	8	57	127-147;326-345;487-502	19	593	0.0134907	0.0961214	GATAD2B	OD	No
P49368-1	3	7	52	11-25;128-142;240-261	17.3333	545	0.012844	0.0954128	CCT3	OD	Yes
Q13620-1	2	35	83	17-74;113-137	41.5	895	0.0391061	0.0927374	CUL4B	OD	Yes
Q6PKG0-1	4	22	100	525-543;781-805;838-875;1079-1096	25	1096	0.020073	0.0912409	LARP1	OD	No
Q71RC2-1	3	11	66	378-395;576-601;666-687	22	724	0.0151934	0.0911602	LARP4	OD	No
O43491-1	4	19	90	1-27;76-101;503-521;669-686	22.5	1005	0.0189055	0.0895522	EPB41L2	OD	No
O15042-1	5	16	92	2-16;84-98;804-818;822-844;924-947	18.4	1031	0.0155189	0.0892338	U2SURP	OD	No
Q86VM9-1	2	31	84	563-618;680-707	42	953	0.0325289	0.0881427	ZC3H18	OD	No
P13010-1	3	13	64	133-150;325-348;518-539	21.3333	732	0.0177596	0.0874317	XRCC5	OD	Yes
Q8WWQ0-1	6	42	158	664-686;1385-1406;1440-1487;1493-1509;1515-1535;1546-1572	26.3333	1821	0.0230643	0.0867655	PHIP	OD	No
Q08J23-1	2	11	64	74-95;439-480	32	767	0.0143416	0.083442	NSUN2	OD	No
Q13523-1	3	23	84	155-193;374-390;558-585	28	1007	0.0228401	0.0834161	PRPF4B	OD	No
Q6PJT7-1	3	13	61	125-147;197-211;358-380	20.3333	736	0.017663	0.0828804	ZC3H14	OD	No
Q4G0J3-1	2	7	48	236-268;337-351	24	582	0.0120275	0.0824742	LARP7	OD	Yes
Q9UJX2-1	2	12	49	551-572;575-601	24.5	597	0.0201005	0.0820771	CDC23	OD	No
Q96C36-1	1	6	26	289-314	26	320	0.01875	0.08125	PYCR2	OD	No
P83916-1	1	1	15	70-84	15	185	0.00540541	0.0810811	CBX1	OD	Yes
Q9UHI6-1	3	10	65	493-509;640-661;670-695	21.6667	824	0.0121359	0.0788835	DDX20	OD	Yes
P51114-1	2	8	47	392-423;487-501	23.5	621	0.0128824	0.0756844	FXR1	OD	No
Q99590-1	6	18	108	331-345;601-615;789-809;955-970;1100-1117;1155-1177	18	1463	0.0123035	0.0738209	SCAF11	OD	No
Q14980-1	5	32	153	69-84;1797-1825;1826-1890;1935-1959;2067-2084	30.6	2115	0.01513	0.0723404	NUMA1	OD	No
Q9Y5X1-1	1	12	43	167-209	43	595	0.0201681	0.0722689	SNX9	OD	No
Q92615-1	3	8	53	504-525;555-569;588-603	17.6667	738	0.0108401	0.0718157	LARP4B	OD	No
Q14258-1	2	9	45	271-292;420-442	22.5	630	0.0142857	0.0714286	TRIM25	OD	Yes
P51003-1	2	13	53	525-559;709-726	26.5	745	0.0174497	0.0711409	PAPOLA	OD	No
Q14671-1	3	26	84	220-241;704-725;787-826	28	1186	0.0219224	0.0708263	PUM1	OD	No
O60506-1	2	8	44	103-124;275-296	22	623	0.0128411	0.070626	SYNCRIP	OD	No
Q6NZY4-1	3	6	49	412-427;591-605;644-661	16.3333	707	0.00848656	0.0693069	ZCCHC8	OD	No
Q9P258-1	2	5	36	15-29;37-57	18	522	0.00957854	0.0689655	RCC2	OD	No
Q15942-1	2	4	39	172-186;258-281	19.5	572	0.00699301	0.0681818	ZYX	OD	No
O75376-1	8	29	166	983-1005;1141-1157;1397-1418;1443-1457;1477-1498;1950-1970;2077-2104;2344-2361	20.75	2440	0.0118852	0.0680328	NCOR1	OD	Yes
Q8IWX8-1	2	18	62	791-830;890-911	31	916	0.0196507	0.0676856	CHERP	OD	No
Q9UKD2-1	1	2	16	222-237	16	239	0.0083682	0.0669456	MRTO4	OD	Yes
O60271-1	4	20	88	237-252;265-290;351-376;581-600	22	1321	0.01514	0.0666162	SPAG9	OD	No
Q99460-1	3	10	63	270-284;289-312;820-843	21	953	0.0104932	0.066107	PSMD1	OD	No
Q9H2U2-1	1	5	22	306-327	22	334	0.0149701	0.0658683	PPA2	OD	No
Q99755-1	2	5	37	65-79;472-493	18.5	562	0.0088968	0.0658363	PIP5K1A	OD	No
P49454-1	7	51	203	143-171;219-237;262-276;1831-1853;1974-1988;2986-3061;3083-3108	29	3114	0.0163776	0.0651895	CENPF	OD	No
P61247-1	1	2	17	233-249	17	264	0.00757576	0.0643939	RPS3A	OD	Yes
P38432-1	2	7	37	482-496;559-580	18.5	576	0.0121528	0.0642361	COIL	OD	No
Q8IY81-1	3	10	54	344-359;573-587;609-631	18	847	0.0118064	0.0637544	FTSJ3	OD	Yes
O00267-1	2	20	67	136-160;755-796	33.5	1087	0.0183993	0.0616375	SUPT5H	OD	Yes
Q96T37-1	2	15	60	105-142;672-693	30	977	0.0153531	0.0614125	RBM15	OD	No
Q9H8V3-1	3	10	56	2-26;363-377;875-890	18.6667	914	0.0109409	0.0612691	ECT2	OD	No
P18124-1	1	1	15	148-162	15	248	0.00403226	0.0604839	RPL7	OD	Yes
Q96I24-1	1	3	34	518-551	34	572	0.00524476	0.0594406	FUBP3	OD	No
Q02878-1	1	3	17	50-66	17	288	0.0104167	0.0590278	RPL6	OD	Yes
Q9UJZ1-1	1	5	21	323-343	21	356	0.0140449	0.0589888	STOML2	OD	No
P50990-1	2	3	32	225-239;247-263	16	548	0.00547445	0.0583942	CCT8	OD	No
Q8NI27-1	4	18	87	1203-1236;1344-1358;1381-1399;1410-1428	21.75	1593	0.0112994	0.0546139	THOC2	OD	No
P39023-1	1	4	22	293-314	22	403	0.00992556	0.0545906	RPL3	OD	Yes
P33991-1	2	16	47	1-26;84-104	23.5	863	0.01854	0.0544612	MCM4	OD	Yes
Q13310-1	2	4	35	308-326;517-532	17.5	644	0.00621118	0.0543478	PABPC4	OD	Yes
O76094-1	1	10	36	609-644	36	671	0.0149031	0.0536513	SRP72	OD	No
Q09666-1	13	62	315	99-113;120-137;145-161;305-337;549-573;2817-2831;2889-2908;4708-4722;4898-4912;4979-5000;5716-5756;5758-5781;5823-5877	24.2308	5890	0.0105263	0.0534805	AHNAK	OD	No
Q16555-1	1	10	30	500-529	30	572	0.0174825	0.0524476	DPYSL2	OD	No
Q9H2P0-1	3	10	57	401-425;433-447;765-781	19	1102	0.00907441	0.0517241	ADNP	OD	No
Q9Y2J2-1	3	13	56	1-16;84-104;394-412	18.6667	1087	0.0119595	0.0515179	EPB41L3	OD	No
P42568-1	1	7	29	287-315	29	568	0.0123239	0.0510563	MLLT3	OD	No
P17480-1	2	6	39	378-401;635-649	19.5	764	0.0078534	0.0510471	UBTF	OD	Yes
Q9UPN4-1	3	7	55	38-52;73-90;103-124	18.3333	1083	0.00646353	0.0507849	CEP131	OD	No
Q9Y4W2-1	2	6	37	234-248;531-552	18.5	734	0.00817439	0.0504087	LAS1L	OD	No
Q8N1F7-1	2	10	41	42-59;757-779	20.5	819	0.01221	0.0500611	NUP93	OD	No
Q9H6S0-1	3	17	71	1-15;1194-1215;1253-1286	23.6667	1430	0.0118881	0.0496503	YTHDC2	OD	Yes
P12694-1	1	5	22	331-352	22	445	0.011236	0.0494382	BCKDHA	OD	No
P68366-1	1	5	22	180-201	22	448	0.0111607	0.0491071	TUBA4A	OD	Yes
Q12830-1	8	19	148	189-210;1374-1389;1629-1643;1669-1684;1709-1730;2239-2265;2342-2356;2473-2487	18.5	3046	0.00623769	0.0485883	BPTF	OD	Yes
Q13200-1	2	10	44	77-98;427-448	22	908	0.0110132	0.0484581	PSMD2	OD	No
Q9HCK8-1	7	16	124	270-287;1982-1996;2011-2025;2034-2058;2076-2090;2208-2225;2515-2532	17.7143	2581	0.00619915	0.0480434	CHD8	OD	Yes
Q9NS37-1	1	2	17	2025-09-01	17	354	0.00564972	0.0480226	CREBZF	OD	No
Q15397-1	2	3	31	26-41;276-290	15.5	648	0.00462963	0.0478395	PUM3	OD	No
Q14839-1	4	20	91	101-125;296-311;318-343;1528-1551	22.75	1912	0.0104603	0.0475941	CHD4	OD	Yes
Q04724-1	2	6	36	277-297;305-319	18	770	0.00779221	0.0467532	TLE1	OD	No
Q9Y520-1	6	30	135	1186-1200;1262-1276;1353-1367;1962-1987;2179-2199;2672-2714	22.5	2896	0.0103591	0.046616	PRRC2C	OD	No
P36873-1	1	1	15	127-141	15	323	0.00309598	0.0464396	PPP1CC	OD	Yes
Q9H0D6-1	2	9	44	464-492;921-935	22	950	0.00947368	0.0463158	XRN2	OD	No
Q9H1A4-1	2	24	90	290-352;517-543	45	1944	0.0123457	0.0462963	ANAPC1	OD	No
P55209-1	1	2	18	259-276	18	391	0.00511509	0.0460358	NAP1L1	OD	No
P62136-1	1	1	15	127-141	15	330	0.0030303	0.0454545	PPP1CA	OD	Yes
O75592-1	7	57	211	2680-2701;2742-2756;2775-2851;2858-2887;3375-3402;3411-3434;3467-3481	30.1429	4678	0.0121847	0.0451047	MYCBP2	OD	No
P12268-1	1	5	22	418-439	22	514	0.00972763	0.0428016	IMPDH2	OD	No
Q9UGU0-1	4	15	83	534-560;825-839;1360-1381;1602-1620	20.75	1960	0.00765306	0.0423469	TCF20	OD	Yes
Q13569-1	1	2	17	78-94	17	410	0.00487805	0.0414634	TDG	OD	No
O94915-1	6	26	124	93-107;1526-1542;1914-1946;1969-1985;2265-2279;2321-2347	20.6667	3013	0.00862927	0.041155	FRYL	OD	No
Q13884-1	1	5	22	218-239	22	538	0.00929368	0.0408922	SNTB1	OD	No
Q13885-1	1	2	18	271-288	18	445	0.00449438	0.0404494	TUBB2A	OD	No
Q9BY77-1	1	3	17	209-225	17	421	0.00712589	0.04038	POLDIP3	OD	No
Q7KZF4-1	2	5	36	1-14;95-116	18	910	0.00549451	0.0395604	SND1	OD	Yes
Q13123-1	1	6	22	318-339	22	557	0.010772	0.0394973	IK	OD	No
Q13601-1	1	1	15	333-347	15	381	0.00262467	0.0393701	KRR1	OD	No
P23458-1	2	10	45	213-227;1016-1045	22.5	1154	0.00866551	0.0389948	JAK1	OD	Yes
Q9BRS2-1	1	6	22	88-109	22	568	0.0105634	0.0387324	RIOK1	OD	Yes
Q99638-1	1	1	15	263-277	15	391	0.00255754	0.0383632	RAD9A	OD	No
Q6Y7W6-1	2	11	49	16-37;363-389	24.5	1299	0.00846805	0.0377213	GIGYF2	OD	No
Q13191-1	2	6	37	518-539;882-896	18.5	982	0.00610998	0.0376782	CBLB	OD	No
P49915-1	1	5	26	318-343	26	693	0.00721501	0.037518	GMPS	OD	No
P36578-1	1	2	16	174-189	16	427	0.00468384	0.0374707	RPL4	OD	Yes
Q6PL18-1	3	6	52	77-92;1139-1159;1255-1269	17.3333	1390	0.00431655	0.0374101	ATAD2	OD	No
Q99549-1	2	4	32	135-149;162-178	16	860	0.00465116	0.0372093	MPHOSPH8	OD	Yes
Q5VTR2-1	2	6	36	515-529;537-557	18	975	0.00615385	0.0369231	RNF20	OD	No
Q9UJX3-1	1	5	22	112-133	22	599	0.00834725	0.0367279	ANAPC7	OD	No
P26641-1	1	2	16	290-305	16	437	0.00457666	0.0366133	EEF1G	OD	Yes
O75179-1	5	16	95	198-216;1620-1634;1663-1679;1692-1713;2031-2052	19	2603	0.00614675	0.0364964	ANKRD17	OD	No
Q96JK2-1	1	9	34	619-652	34	942	0.00955414	0.0360934	DCAF5	OD	No
P49750-1	4	10	70	554-568;619-643;662-676;946-960	17.5	1951	0.00512558	0.035879	YLPM1	OD	No
O43818-1	1	2	17	48-64	17	475	0.00421053	0.0357895	RRP9	OD	No
O75928-1	1	5	22	487-508	22	621	0.00805153	0.0354267	PIAS2	OD	No
P22695-1	1	2	16	84-99	16	453	0.00441501	0.0353201	UQCRC2	OD	No
Q6IN85-1	1	8	29	747-775	29	833	0.00960384	0.0348139	PPP4R3A	OD	No
P28324-1	1	1	15	208-222	15	431	0.00232019	0.0348028	ELK4	OD	No
P35998-1	1	1	15	415-429	15	433	0.00230947	0.034642	PSMC2	OD	Yes
Q9Y678-1	2	2	30	103-117;590-604	15	874	0.00228833	0.0343249	COPG1	OD	No
Q13895-1	1	1	15	153-167	15	437	0.00228833	0.0343249	BYSL	OD	No
Q9NY61-1	1	2	19	139-157	19	560	0.00357143	0.0339286	AATF	OD	No
P50395-1	1	1	15	215-229	15	445	0.00224719	0.0337079	GDI2	OD	No
P31150-1	1	1	15	215-229	15	447	0.00223714	0.033557	GDI1	OD	No
Q7Z3K3-1	2	13	46	244-269;427-446	23	1410	0.00921986	0.0326241	POGZ	OD	No
Q99567-1	1	5	24	34-57	24	741	0.00674764	0.0323887	NUP88	OD	No
Q14669-1	3	15	64	73-90;275-296;1022-1045	21.3333	1992	0.00753012	0.0321285	TRIP12	OD	Yes
P46940-1	3	5	52	1144-1158;1434-1455;1527-1541	17.3333	1657	0.0030175	0.031382	IQGAP1	OD	No
Q02241-1	2	2	30	870-884;899-913	15	960	0.00208333	0.03125	KIF23	OD	No
P31930-1	1	1	15	212-226	15	480	0.00208333	0.03125	UQCRC1	OD	No
O00425-1	1	2	18	177-194	18	579	0.00345423	0.0310881	IGF2BP3	OD	No
Q14202-1	2	7	42	767-790;1042-1059	21	1370	0.00510949	0.0306569	ZMYM3	OD	No
P50995-1	1	1	15	479-493	15	505	0.0019802	0.029703	ANXA11	OD	No
O75925-1	1	2	19	476-494	19	651	0.0030722	0.0291859	PIAS1	OD	No
P49591-1	1	1	15	248-262	15	514	0.00194553	0.0291829	SARS	OD	No
Q49A26-1	1	2	16	144-159	16	553	0.00361664	0.0289331	GLYR1	OD	No
O75534-1	1	6	23	430-452	23	798	0.0075188	0.0288221	CSDE1	OD	No
Q8IWZ3-1	4	13	73	169-187;1539-1553;1649-1672;1774-1788	18.25	2542	0.00511408	0.0287175	ANKHD1	OD	No
P35637-1	1	1	15	312-326	15	526	0.00190114	0.0285171	FUS	OD	Yes
Q14966-1	3	7	56	539-553;612-637;644-658	18.6667	1978	0.00353893	0.0283114	ZNF638	OD	No
O60245-1	2	2	30	969-983;997-1011	15	1069	0.00187091	0.0280636	PCDH7	OD	No
Q15058-1	2	12	46	1179-1196;1213-1240	23	1648	0.00728155	0.0279126	KIF14	OD	No
Q6PKG0-3	1	8	28	761-788	28	1019	0.00785083	0.0274779	LARP1	OD	No
Q5BJF6-1	1	6	22	806-827	22	829	0.00723764	0.026538	ODF2	OD	No
P53618-1	1	7	25	513-537	25	953	0.00734523	0.0262329	COPB1	OD	No
Q96N67-1	3	6	56	439-453;893-912;956-976	18.6667	2140	0.00280374	0.0261682	DOCK7	OD	No
Q96CM8-1	1	2	16	58-73	16	615	0.00325203	0.0260163	ACSF2	OD	No
Q12873-1	2	15	52	712-726;1525-1561	26	2000	0.0075	0.026	CHD3	OD	Yes
O95793-1	1	1	15	267-281	15	577	0.0017331	0.0259965	STAU1	OD	Yes
Q86U44-1	1	1	15	43-57	15	580	0.00172414	0.0258621	METTL3	OD	No
Q9UBU9-1	1	2	16	550-565	16	619	0.00323102	0.0258481	NXF1	OD	Yes
Q9Y490-1	3	12	65	137-156;416-437;1932-1954	21.6667	2541	0.00472255	0.0255805	TLN1	OD	No
Q9NYH9-1	1	1	15	473-487	15	597	0.00167504	0.0251256	UTP6	OD	No
Q8WTT2-1	1	2	20	780-799	20	800	0.0025	0.025	NOC3L	OD	No
Q9NTJ3-1	2	3	32	193-209;341-355	16	1288	0.00232919	0.0248447	SMC4	OD	Yes
Q9UPU5-1	3	16	65	1125-1152;1365-1386;2066-2080	21.6667	2620	0.00610687	0.0248092	USP24	OD	No
Q15022-1	1	2	18	721-738	18	739	0.00270636	0.0243572	SUZ12	OD	Yes
P55199-1	1	1	15	119-133	15	621	0.00161031	0.0241546	ELL	OD	No
P57740-1	1	4	22	53-74	22	925	0.00432432	0.0237838	NUP107	OD	No
A0MZ66-1	1	1	15	485-499	15	631	0.00158479	0.0237718	SHTN1	OD	No
P11940-1	1	1	15	217-231	15	636	0.00157233	0.0235849	PABPC1	OD	Yes
Q86XP3-1	1	5	22	37-58	22	938	0.00533049	0.0234542	DDX42	OD	Yes
P13667-1	1	1	15	379-393	15	645	0.00155039	0.0232558	PDIA4	OD	No
O95071-1	3	15	65	132-146;608-629;1721-1748	21.6667	2799	0.00535906	0.0232226	UBR5	OD	Yes
P46063-1	1	1	15	601-615	15	649	0.00154083	0.0231125	RECQL	OD	No
Q9P1Y6-1	2	6	38	833-852;1091-1108	19	1649	0.00363857	0.0230443	PHRF1	OD	No
O75150-1	1	7	23	564-586	23	1001	0.00699301	0.022977	RNF40	OD	No
Q4LE39-1	1	7	29	1011-1039	29	1312	0.00533537	0.0221037	ARID4B	OD	No
Q06210-2	1	1	15	232-246	15	681	0.00146843	0.0220264	GFPT1	OD	No
Q9HCE1-1	1	6	22	959-980	22	1003	0.00598205	0.0219342	MOV10	OD	Yes
O15226-1	1	1	15	510-524	15	690	0.00144928	0.0217391	NKRF	OD	No
O14646-1	2	6	37	1088-1109;1693-1707	18.5	1710	0.00350877	0.0216374	CHD1	OD	Yes
Q06210-1	1	1	15	250-264	15	699	0.00143062	0.0214592	GFPT1	OD	No
Q96GQ7-1	1	2	17	164-180	17	796	0.00251256	0.0213568	DDX27	OD	Yes
Q9H8H0-1	1	1	15	397-411	15	719	0.00139082	0.0208623	NOL11	OD	No
P42694-1	2	7	40	1731-1748;1757-1778	20	1942	0.00360453	0.0205973	HELZ	OD	No
Q9Y3T9-1	1	1	15	21-35	15	749	0.00133511	0.0200267	NOC2L	OD	No
O60271-2	1	3	26	240-265	26	1311	0.00228833	0.0198322	SPAG9	OD	No
Q52LW3-1	1	6	25	169-193	25	1261	0.00475813	0.0198255	ARHGAP29	OD	No
Q9H2X6-1	1	5	22	352-373	22	1198	0.00417362	0.0183639	HIPK2	OD	No
Q8N3U4-1	1	5	22	1054-1075	22	1231	0.00406174	0.0178716	STAG2	OD	No
P35221-1	1	2	16	37-52	16	906	0.00220751	0.01766	CTNNA1	OD	No
Q92797-1	1	6	22	1161-1182	22	1274	0.00470958	0.0172684	SYMPK	OD	No
P78527-1	3	11	71	2653-2684;3007-3023;3358-3379	23.6667	4128	0.00266473	0.0171996	PRKDC	OD	Yes
Q13206-1	1	1	15	656-670	15	875	0.00114286	0.0171429	DDX10	OD	Yes
Q8TDD1-1	1	1	15	67-81	15	881	0.00113507	0.0170261	DDX54	OD	Yes
Q9H582-1	1	5	21	660-680	21	1327	0.0037679	0.0158252	ZNF644	OD	No
Q15021-1	1	6	22	962-983	22	1401	0.00428266	0.0157031	NCAPD2	OD	No
Q92576-1	2	3	32	470-484;1915-1931	16	2039	0.00147131	0.015694	PHF3	OD	No
Q92922-1	1	2	17	343-359	17	1105	0.00180995	0.0153846	SMARCC1	OD	Yes
Q6P1X5-1	1	2	18	1181-1198	18	1199	0.00166806	0.0150125	TAF2	OD	No
Q99590-2	1	2	17	478-494	17	1148	0.00174216	0.0148084	SCAF11	OD	No
Q10570-1	1	3	21	746-766	21	1443	0.002079	0.014553	CPSF1	OD	No
Q9NSV4-3	1	2	17	17-33	17	1193	0.00167645	0.0142498	DIAPH3	OD	No
Q9UPN3-1	4	25	103	806-821;4488-4509;7223-7258;7274-7302	25.75	7388	0.00338387	0.0139415	MACF1	OD	No
Q9Y4B6-1	1	4	21	243-263	21	1507	0.00265428	0.013935	DCAF1	OD	No
Q5JTH9-1	1	2	18	87-104	18	1297	0.00154202	0.0138782	RRP12	OD	No
P63010-1	1	2	13	2013-01-01	13	937	0.00213447	0.0138741	AP2B1	OD	No
P78332-1	1	1	15	1039-1053	15	1123	0.000890472	0.0133571	RBM6	OD	No
Q16531-1	1	1	15	633-647	15	1140	0.000877193	0.0131579	DDB1	OD	Yes
Q5T4S7-1	3	15	65	353-377;1724-1748;2930-2944	21.6667	5183	0.00289408	0.012541	UBR4	OD	No
O95239-1	1	1	15	196-210	15	1232	0.000811688	0.0121753	KIF4A	OD	No
Q70CQ2-1	2	8	40	1455-1470;3374-3397	20	3546	0.00225606	0.0112803	USP34	OD	No
Q8N201-1	1	6	23	68-90	23	2190	0.00273973	0.0105023	INTS1	OD	No
O43432-1	1	2	16	1108-1123	16	1585	0.00126183	0.0100946	EIF4G3	OD	No
Q6P2Q9-1	1	7	23	2049-2071	23	2335	0.00299786	0.00985011	PRPF8	OD	Yes
Q9NR09-1	2	8	46	447-467;570-594	23	4857	0.00164711	0.00947087	BIRC6	OD	Yes
Q86VI3-1	1	1	15	1524-1538	15	1631	0.000613121	0.00919681	IQGAP3	OD	No
Q9Y4I1-1	1	2	16	1111-1126	16	1855	0.00107817	0.00862534	MYO5A	OD	No
Q12789-2	1	2	18	744-761	18	2109	0.000948317	0.00853485	GTF3C1	OD	No
Q9UIF9-1	1	1	15	1776-1790	15	1905	0.000524934	0.00787402	BAZ2A	OD	Yes
Q9HCK1-1	1	4	18	526-543	18	2354	0.00169924	0.00764656	ZDBF2	OD	No
Q14008-1	1	1	15	1847-1861	15	2032	0.000492126	0.00738189	CKAP5	OD	No
A5YKK6-1	1	1	15	1051-1065	15	2376	0.000420875	0.00631313	CNOT1	OD	No
Q9Y4A5-1	1	3	18	2221-2238	18	3859	0.000777403	0.00466442	TRRAP	OD	Yes
Q14204-1	1	4	20	4357-4376	20	4646	0.000860956	0.00430478	DYNC1H1	OD	No
P58107-1	1	1	15	2738-2752	15	5088	0.000196541	0.00294811	EPPK1	OD	No
Q9UPN3-2	1	1	15	5323-5337	15	5430	0.000184162	0.00276243	MACF1	OD	No
Q9UPN3-5	1	1	15	5831-5845	15	5938	0.000168407	0.0025261	MACF1	OD	No

## Sheet: XTALK HOTSPOTS
Supplementary Table 2: PTM hotspots and crosstalk hotspots regions.
Protein	XtalkCounts	Raw Counts	Xtalk SumLength	Positions	Density	Gene name	Disease_status	Hub proteins	Prot_length	seq_coverage	PTM hotspots	PTM hotspot_coverage	ratio
P35637-1	3	10	80	237-264;376-395;474-505	26.6667	FUS	OD	Yes	526	0.152091	15	0.0285171	0.666667
P31749-1	1	5	25	298-322	25	AKT1	D	Yes	480	0.0520833	15	0.03125	0.333333
Q8IUE6-1	2	6	36	1-17;114-132	18	HIST2H2AB	ND	No	130	0.276923	19	0.146154	0.315789
P68431-1	3	36	90	1-49;51-70;109-129	30	HIST1H3A	OD	Yes	136	0.661765	116	0.852941	0.310345
P63010-1	1	4	19	2019-01-01	19	AP2B1	OD	No	937	0.0202775	13	0.0138741	0.307692
P62805-1	3	27	73	1-30;45-61;65-90	24.3333	HIST4H4	D	Yes	103	0.708738	90	0.873786	0.3
P38646-1	2	4	36	287-301;603-623	18	HSPA9	D	Yes	679	0.0530191	15	0.0220913	0.266667
Q04206-1	1	6	26	301-326	26	RELA	D	Yes	551	0.0471869	23	0.0417423	0.26087
P16104-1	1	15	34	114-147	34	H2AFX	D	Yes	143	0.237762	67	0.468531	0.223881
P26038-1	2	3	32	137-153;251-265	16	MSN	D	No	577	0.0554593	15	0.0259965	0.2
Q14103-1	2	5	48	101-121;231-257	24	HNRNPD	D	Yes	355	0.135211	30	0.084507	0.166667
P15311-1	3	3	45	59-73;228-242;251-265	15	EZR	D	No	586	0.0767918	18	0.0307167	0.166667
Q99880-1	3	15	69	1-31;34-48;109-131	23	HIST1H2BL	ND	No	126	0.547619	101	0.801587	0.148515
P04637-1	2	8	52	307-322;359-394	26	TP53	D	Yes	393	0.132316	55	0.139949	0.145455
Q16778-1	3	14	69	1-31;34-48;109-131	23	HIST2H2BE	ND	Yes	126	0.547619	99	0.785714	0.141414
P23526-1	1	3	20	398-417	20	AHCY	D	No	432	0.0462963	22	0.0509259	0.136364
P67936-1	2	2	30	172-186;209-223	15	TPM4	D	No	248	0.120968	15	0.0604839	0.133333
P29590-1	2	4	43	392-406;473-500	21.5	PML	D	Yes	882	0.0487528	32	0.0362812	0.125
P06748-1	4	13	106	22-36;147-161;188-202;207-267	26.5	NPM1	D	Yes	294	0.360544	107	0.363946	0.121495
Q02878-1	2	2	30	206-220;248-262	15	RPL6	OD	Yes	288	0.104167	17	0.0590278	0.117647
P06899-1	3	11	65	1-31;34-48;109-127	21.6667	HIST1H2BJ	OD	No	126	0.515873	98	0.777778	0.112245
P62807-1	3	11	65	1-31;34-48;109-127	21.6667	HIST1H2BI	ND	No	126	0.515873	98	0.777778	0.112245
P30405-1	1	2	18	179-196	18	PPIF	D	No	207	0.0869565	18	0.0869565	0.111111
P55072-1	4	4	60	103-117;502-516;518-532;657-671	15	VCP	D	Yes	806	0.0744417	36	0.044665	0.111111
Q02543-1	1	4	29	50-78	29	RPL18A	OD	Yes	176	0.164773	42	0.238636	0.0952381
P50990-1	2	3	33	429-443;527-544	16.5	CCT8	OD	No	548	0.060219	32	0.0583942	0.09375
P13639-1	4	8	90	31-45;245-286;318-335;436-450	22.5	EEF2	OD	Yes	858	0.104895	87	0.101399	0.091954
P08670-1	2	9	39	1-16;20-42	19.5	VIM	D	Yes	466	0.083691	100	0.214592	0.09
P27695-1	2	4	35	24-38;49-68	17.5	APEX1	D	No	318	0.110063	48	0.150943	0.0833333
P07900-1	3	13	102	418-460;473-499;558-589	34	HSP90AA1	D	Yes	732	0.139344	157	0.214481	0.0828025
P10412-1	4	7	91	20-34;44-65;85-99;123-161	22.75	HIST1H1E	OD	No	219	0.415525	86	0.392694	0.0813953
P02751-1	1	3	20	2338-2357	20	FN1	D	Yes	2386	0.00838223	37	0.0155071	0.0810811
P40939-1	1	6	23	404-426	23	HADHA	D	No	763	0.0301442	75	0.0982962	0.08
P16615-1	1	5	27	488-514	27	ATP2A2	D	No	1042	0.0259117	64	0.0614203	0.078125
P09874-1	5	12	106	97-111;249-263;400-420;498-531;654-674	21.2	PARP1	D	Yes	1014	0.104536	167	0.164694	0.0718563
P04406-1	3	9	63	52-66;142-162;247-273	21	GAPDH	D	Yes	335	0.18806	130	0.38806	0.0692308
P68104-1	5	7	77	30-44;49-63;168-184;385-399;436-450	15.4	EEF1A1	OD	Yes	462	0.166667	105	0.227273	0.0666667
Q14258-1	1	3	27	271-297	27	TRIM25	OD	Yes	630	0.0428571	45	0.0714286	0.0666667
Q9UHX1-1	1	1	15	66-80	15	PUF60	D	No	559	0.0268336	15	0.0268336	0.0666667
P11940-1	1	1	15	217-231	15	PABPC1	OD	Yes	636	0.0235849	15	0.0235849	0.0666667
P51531-1	1	1	15	1183-1197	15	SMARCA2	D	Yes	1590	0.00943396	15	0.00943396	0.0666667
Q6PJT7-1	2	4	32	293-308;365-380	16	ZC3H14	OD	No	736	0.0434783	61	0.0828804	0.0655738
P10809-1	4	7	83	72-97;125-139;193-207;224-250	20.75	HSPD1	D	Yes	573	0.144852	108	0.188482	0.0648148
P11142-1	3	6	52	495-509;518-532;560-581	17.3333	HSPA8	D	Yes	646	0.0804954	93	0.143963	0.0645161
P27797-1	2	2	30	50-64;143-157	15	CALR	D	No	417	0.0719424	31	0.0743405	0.0645161
Q00613-1	1	2	16	113-128	16	HSF1	D	No	529	0.0302457	31	0.0586011	0.0645161
P36578-1	1	1	15	158-172	15	RPL4	OD	Yes	427	0.0351288	16	0.0374707	0.0625
P13010-1	1	4	24	325-348	24	XRCC5	OD	Yes	732	0.0327869	64	0.0874317	0.0625
P11021-1	3	7	62	111-129;146-173;370-384	20.6667	HSPA5	D	Yes	654	0.0948012	116	0.17737	0.0603448
P52565-1	1	1	15	167-181	15	ARHGDIA	D	No	204	0.0735294	17	0.0833333	0.0588235
P61247-1	1	1	15	24-38	15	RPS3A	OD	Yes	264	0.0568182	17	0.0643939	0.0588235
Q96KR1-1	1	1	15	148-162	15	ZFR	ND	No	1074	0.0139665	17	0.0158287	0.0588235
P08865-1	1	1	15	40-54	15	RPSA	D	Yes	295	0.0508475	18	0.0610169	0.0555556
P17987-1	2	2	30	233-247;530-544	15	TCP1	D	Yes	556	0.0539568	37	0.0665468	0.0540541
P62888-1	1	2	19	20-38	19	RPL30	OD	Yes	115	0.165217	38	0.330435	0.0526316
Q99623-1	1	1	15	236-250	15	PHB2	D	No	299	0.0501672	19	0.0635452	0.0526316
P51610-1	1	6	25	612-636	25	HCFC1	D	No	2035	0.012285	117	0.0574939	0.0512821
P06493-1	3	4	46	1-12;129-143;237-255	15.3333	CDK1	D	Yes	297	0.154882	80	0.26936	0.05
P05387-1	1	1	15	2026-12-01	15	RPLP2	OD	No	115	0.130435	20	0.173913	0.05
P84098-1	1	2	16	179-194	16	RPL19	OD	Yes	196	0.0816327	40	0.204082	0.05
P46777-1	1	1	15	37-51	15	RPL5	D	Yes	297	0.0505051	20	0.0673401	0.05
P52948-1	2	4	41	173-197;560-575	20.5	NUP98	D	Yes	1817	0.0225647	81	0.044579	0.0493827
P61254-1	1	2	19	128-146	19	RPL26	D	Yes	145	0.131034	42	0.289655	0.047619
P39023-1	1	1	15	284-298	15	RPL3	OD	Yes	403	0.0372208	22	0.0545906	0.0454545
Q13123-1	1	1	15	402-416	15	IK	OD	No	557	0.02693	22	0.0394973	0.0454545
Q5T5X7-1	1	1	15	128-142	15	BEND3	ND	No	828	0.0181159	22	0.02657	0.0454545
P78527-1	2	3	42	680-694;3234-3260	21	PRKDC	OD	Yes	4128	0.0101744	71	0.0171996	0.0422535
P02545-1	2	6	46	252-272;407-431	23	LMNA	D	Yes	664	0.0692771	150	0.225904	0.04
P16402-1	2	3	37	45-66;86-100	18.5	HIST1H1D	OD	No	221	0.167421	76	0.343891	0.0394737
P63244-1	2	2	30	127-141;175-189	15	RACK1	D	No	317	0.0946372	51	0.160883	0.0392157
P35579-1	4	4	60	74-88;1401-1415;1437-1451;1793-1807	15	MYH9	D	Yes	1960	0.0306122	103	0.052551	0.038835
P12956-1	2	2	30	553-567;570-584	15	XRCC6	D	Yes	609	0.0492611	55	0.090312	0.0363636
P19338-1	4	7	77	60-91;102-116;398-412;659-673	19.25	NCL	D	Yes	710	0.108451	196	0.276056	0.0357143
Q09666-1	5	11	91	1433-1452;1832-1846;2812-2831;4979-4993;5760-5780	18.2	AHNAK	OD	No	5890	0.0154499	315	0.0534805	0.0349206
Q9UM11-1	1	2	16	28-43	16	FZR1	OD	Yes	496	0.0322581	59	0.118952	0.0338983
Q92945-1	1	1	15	167-181	15	KHSRP	D	No	711	0.021097	30	0.0421941	0.0333333
Q08J23-1	2	2	30	86-100;576-590	15	NSUN2	OD	No	767	0.0391134	64	0.083442	0.03125
P51991-1	2	2	30	117-131;213-227	15	HNRNPA3	OD	Yes	378	0.0793651	68	0.179894	0.0294118
Q03252-1	2	4	32	72-86;391-407	16	LMNB2	OD	No	620	0.0516129	143	0.230645	0.027972
P09211-1	1	1	15	43-57	15	GSTP1	D	No	210	0.0714286	36	0.171429	0.0277778
P08133-1	1	1	15	99-113	15	ANXA6	D	No	673	0.0222883	37	0.0549777	0.027027
P43243-1	3	5	63	467-490;513-527;795-818	21	MATR3	D	No	847	0.0743802	198	0.233766	0.0252525
P07355-1	2	3	39	146-160;301-324	19.5	ANXA2	D	No	339	0.115044	120	0.353982	0.025
P0DMV8-1	1	2	16	99-114	16	HSPA1A	D	Yes	641	0.024961	82	0.127925	0.0243902
P10636-1	4	5	68	541-555;584-598;626-648;659-673	17	MAPT	D	No	758	0.0897098	207	0.273087	0.0241546
P25705-1	1	1	15	495-509	15	ATP5F1A	ND	No	553	0.0271248	42	0.0759494	0.0238095
Q14247-1	2	3	32	258-274;295-309	16	CTTN	D	No	550	0.0581818	132	0.24	0.0227273
O60506-1	1	1	15	526-540	15	SYNCRIP	OD	No	623	0.024077	44	0.070626	0.0227273
P14625-1	1	2	16	670-685	16	HSP90B1	D	Yes	803	0.0199253	89	0.110834	0.0224719
Q7Z417-1	1	3	23	136-158	23	NUFIP2	OD	No	695	0.0330935	137	0.197122	0.0218978
Q99873-1	1	1	15	121-135	15	PRMT1	OD	Yes	371	0.0404313	46	0.123989	0.0217391
O15042-1	2	2	30	78-92;748-762	15	U2SURP	OD	No	1031	0.029098	92	0.0892338	0.0217391
Q02790-1	1	1	15	376-390	15	FKBP4	D	No	459	0.0326797	52	0.11329	0.0192308
P46940-1	1	1	15	1527-1541	15	IQGAP1	OD	No	1657	0.0090525	52	0.031382	0.0192308
P49327-1	1	1	15	2426-2440	15	FASN	D	No	2511	0.00597372	53	0.0211071	0.0188679
Q96PK6-1	2	3	31	140-154;242-257	15.5	RBM14	OD	No	669	0.0463378	165	0.246637	0.0181818
Q5QJE6-1	1	2	16	310-325	16	DNTTIP2	ND	No	756	0.021164	114	0.150794	0.0175439
P04083-1	1	1	15	88-102	15	ANXA1	D	No	346	0.0433526	65	0.187861	0.0153846
Q01518-1	1	1	15	273-287	15	CAP1	D	No	475	0.0315789	66	0.138947	0.0151515
Q12830-1	1	2	18	2091-2108	18	BPTF	OD	Yes	3046	0.00590939	148	0.0485883	0.0135135
Q14978-1	1	3	18	387-404	18	NOLC1	D	No	699	0.0257511	241	0.344778	0.0124481
P21333-1	2	2	30	768-782;970-984	15	FLNA	D	Yes	2647	0.0113336	168	0.0634681	0.0119048
Q8NI27-1	1	1	15	147-161	15	THOC2	OD	No	1593	0.0094162	87	0.0546139	0.0114943
Q8NC51-1	1	1	15	227-241	15	SERBP1	OD	Yes	408	0.0367647	92	0.22549	0.0108696
P16401-1	1	1	15	54-68	15	HIST1H1B	OD	No	226	0.0663717	95	0.420354	0.0105263
Q14444-1	1	1	15	219-233	15	CAPRIN1	OD	No	709	0.0211566	100	0.141044	0.01
P15924-1	1	2	23	1063-1085	23	DSP	D	No	2871	0.00801115	218	0.0759317	0.00917431
P78347-1	1	1	15	73-87	15	GTF2I	D	No	998	0.0150301	125	0.125251	0.008
Q15149-1	1	1	15	4499-4513	15	PLEC	D	Yes	4684	0.00320239	140	0.029889	0.00714286
P46013-1	3	4	48	159-173;1021-1035;1504-1521	16	MKI67	D	No	3256	0.014742	582	0.178747	0.00687285
O75376-1	1	1	15	1398-1412	15	NCOR1	OD	Yes	2440	0.00614754	166	0.0680328	0.0060241
Q13428-1	1	2	16	112-127	16	TCOF1	D	No	1488	0.0107527	378	0.254032	0.00529101
Q16777-1	2	5	34	1-17;114-130	17	HIST2H2AC	OD	Yes	129	0.263566	0	0	0
P25398-1	2	2	30	92-106;111-125	15	RPS12	OD	Yes	132	0.227273	0	0	0
P62081-1	2	3	33	81-95;167-184	16.5	RPS7	D	Yes	194	0.170103	0	0	0
P27635-1	2	2	30	68-82;161-175	15	RPL10	D	Yes	214	0.140187	0	0	0
P61088-1	1	1	15	80-94	15	UBE2N	OD	Yes	152	0.0986842	0	0	0
O95863-1	1	2	26	93-118	26	SNAI1	D	Yes	264	0.0984848	0	0	0
P00558-1	3	3	41	1-11;189-203;264-278	13.6667	PGK1	D	No	417	0.0983213	0	0	0
Q01844-1	3	8	64	295-321;493-507;589-610	21.3333	EWSR1	D	Yes	656	0.097561	0	0	0
P62750-1	1	1	15	110-124	15	RPL23A	OD	Yes	156	0.0961538	0	0	0
P48643-1	1	7	38	252-289	38	CCT5	OD	Yes	541	0.0702403	0	0	0
P22087-1	1	1	15	14-28	15	FBL	D	Yes	321	0.046729	0	0	0
P12277-1	1	1	15	302-316	15	CKB	D	No	381	0.0393701	0	0	0
P24752-1	1	1	15	259-273	15	ACAT1	D	No	427	0.0351288	0	0	0
Q9P2R7-1	1	1	15	77-91	15	SUCLA2	D	No	463	0.0323974	0	0	0
P31327-1	3	3	45	207-221;522-536;906-920	15	CPS1	D	No	1500	0.03	0	0	0
P34897-1	1	1	15	463-477	15	SHMT2	OD	No	504	0.0297619	0	0	0
P09622-1	1	1	15	264-278	15	DLD	D	Yes	509	0.0294695	0	0	0
P05091-1	1	1	15	369-383	15	ALDH2	D	No	517	0.0290135	0	0	0
P00367-1	1	1	15	187-201	15	GLUD1	D	No	558	0.0268817	0	0	0
Q7L014-1	1	2	17	901-917	17	DDX46	D	Yes	1031	0.0164888	0	0	0
O15055-1	1	1	15	658-672	15	PER2	D	No	1255	0.0119522	0	0	0
